# Supplementary material for: Depressive and anxiety symptoms, and their associated factors among adult, visually impaired follow-up patients attending the Hawassa University Comprehensive Specialized Hospital Eye Care and Training Center, South Ethiopia, 2024
Source: PLoS One. 2025 Jul 2;20(7):e0326117. doi: 10.1371/journal.pone.0326117 (PMC12221031; doi:10.1371/journal.pone.0326117)
Supplement: S1 Table — (XLS) [file pone.0326117.s003.xls]

## Sheet: Data
Age	Sex	Religion	Residence	Education	Occupation	H_Insurance	Living_circumstance	Income	Family_size	Illness_duration	VI_status	pattern	Additional_impairment	Eye_surgery_hx	Systemic_illness	Family_hx_mental_illness	Substance_use	D1	D2	D3	D4	D5	D6	D7	A1	A2	A3	A4	A5	A6	A7	SS1	SS2	SS3	PS1	PS2	PS3	PS4	PS5	PS6	PS7	PS8	PS9	PS10	PS11	PS12	PS13	PS14	PS15
66	1	1	1	5	3	1	1	2	1	3	1	2	2	1	1	2	2	2	2	2	2	1	2	2	1	1	1	1	1	1	0	5	5	4	4	4	3	4	4	4	3	2	3	2	4	2	2	2	4
56	2	1	1	3	2	2	3	2	1	2	1	2	2	2	1	1	2	1	1	2	2	2	2	2	1	1	1	1	0	1	1	2	3	3	3	4	4	3	4	4	3	2	3	4	3	3	2	3	4
80	1	3	2	2	5	1	1	4	3	3	2	2	2	1	1	2	2	1	1	1	1	1	1	0	1	1	1	1	0	1	1	5	5	4	4	4	2	2	2	2	4	4	4	3	4	4	4	4	4
85	1	2	2	2	1	1	1	4	2	2	2	2	2	2	2	2	1	1	1	1	2	1	0	0	0	1	1	2	1	1	1	4	4	4	4	3	3	2	2	4	2	3	2	3	3	2	2	3	2
45	2	1	1	2	5	1	1	3	2	2	1	2	2	2	2	2	1	1	1	1	0	0	1	0	0	0	0	1	1	0	0	5	5	5	4	2	3	2	3	4	2	2	2	4	4	4	2	2	4
90	1	4	2	1	1	2	3	1	1	2	1	2	2	1	1	2	2	3	1	1	2	2	2	2	2	2	1	2	2	2	3	2	4	3	4	3	3	2	3	4	4	2	3	4	2	4	2	2	4
68	1	3	2	2	1	2	3	3	1	3	1	1	2	1	1	2	2	2	2	2	2	2	2	2	2	2	1	1	2	2	3	2	2	3	1	3	3	2	3	4	2	2	2	3	4	4	4	4	4
25	1	1	1	5	7	2	2	2	1	2	1	2	2	2	2	2	2	0	1	1	1	1	1	0	0	0	0	0	1	0	0	5	5	4	5	4	2	2	3	4	2	2	2	4	4	4	3	4	4
75	1	1	2	2	5	1	1	4	2	1	1	1	2	1	2	2	2	3	2	2	2	2	1	1	1	1	0	1	1	1	2	5	5	4	4	3	3	2	2	4	2	2	2	4	4	4	4	4	3
38	2	1	1	5	2	1	1	4	1	2	1	2	2	2	1	2	2	3	2	2	2	2	1	1	1	1	1	1	1	0	2	4	5	4	4	3	3	2	4	4	2	2	2	4	4	4	2	4	4
50	1	1	1	4	2	2	1	4	2	2	1	2	2	2	1	2	2	1	2	3	2	2	2	1	1	1	1	1	0	1	2	4	5	4	4	2	2	2	4	4	2	2	2	4	4	4	4	4	4
22	1	1	1	5	3	2	1	4	2	0	1	2	2	2	2	2	2	0	1	1	1	1	1	1	0	0	0	1	0	0	2	4	5	3	4	3	3	2	3	3	2	2	2	4	4	3	4	4	4
46	2	3	1	5	2	1	1	3	1	2	1	2	2	2	2	1	1	1	1	1	1	1	0	1	0	0	0	1	0	1	1	4	4	5	4	3	4	4	2	4	4	3	4	3	3	3	3	2	2
80	1	2	2	2	1	1	3	4	2	3	1	1	1	1	1	2	2	2	1	2	2	2	2	2	3	1	1	1	2	2	3	5	4	4	4	4	2	2	2	3	4	2	3	4	4	4	4	4	4
50	2	1	1	4	4	2	1	3	2	2	1	2	2	2	1	2	2	1	1	1	1	1	0	1	1	1	1	1	1	1	1	5	5	4	5	4	4	4	4	4	2	2	2	4	4	4	3	4	3
55	2	1	2	1	4	1	1	1	1	2	1	2	2	2	2	2	2	2	2	3	2	2	1	1	1	2	1	2	2	1	2	4	2	3	4	3	3	2	4	4	2	2	2	4	4	4	2	4	4
66	2	1	2	1	1	2	1	2	1	0	1	2	2	2	2	2	2	2	3	2	2	2	1	1	2	1	1	1	1	0	1	4	4	3	4	4	3	2	2	4	2	2	2	3	2	4	3	4	3
70	2	3	2	1	4	1	3	1	1	2	2	1	2	2	2	2	2	1	1	1	0	0	2	1	1	2	0	1	1	1	1	4	3	3	5	3	3	4	3	4	2	2	2	2	4	4	4	4	3
60	1	2	2	2	1	1	1	1	1	2	1	1	2	2	2	2	1	1	3	2	2	2	2	1	1	1	1	1	1	0	1	3	4	4	2	2	2	4	2	2	2	2	2	2	2	4	4	4	2
65	1	1	2	2	1	1	1	2	2	1	1	1	2	2	2	2	2	1	1	1	2	2	2	2	2	2	2	2	1	1	2	2	2	2	4	4	2	2	2	3	2	2	3	2	2	4	4	4	4
21	2	1	1	5	3	2	1	4	2	3	1	2	2	2	2	2	1	1	1	1	1	0	1	1	1	1	1	1	1	1	0	5	5	5	2	2	2	2	2	2	3	2	3	2	2	4	4	4	4
80	1	3	2	1	1	1	3	1	1	3	1	2	2	1	2	2	2	2	1	2	2	2	2	2	1	1	1	2	2	2	2	2	2	2	4	4	4	4	4	3	4	4	2	4	4	2	2	2	2
45	1	3	1	5	2	2	1	3	2	1	1	2	2	2	1	2	2	3	2	2	2	1	2	1	1	1	1	1	0	1	2	5	5	5	4	2	2	2	3	4	2	2	4	2	4	4	3	4	4
25	2	3	1	5	5	2	2	2	1	2	1	1	2	2	2	2	2	1	2	3	2	1	2	2	1	1	1	1	1	1	0	5	#NULL!	4	4	4	2	2	4	4	2	2	2	4	4	4	3	4	2
62	1	3	1	5	3	1	1	2	1	3	1	2	2	1	1	2	2	1	0	1	1	0	1	1	1	1	1	1	1	1	1	5	4	4	2	4	2	2	2	4	2	2	2	4	3	4	4	4	4
70	1	2	2	3	5	1	3	4	2	2	1	2	2	2	2	2	1	2	2	2	2	1	2	2	2	1	1	2	1	2	3	4	4	4	4	4	3	4	4	4	2	2	2	4	3	4	4	4	4
40	1	1	1	4	5	1	1	3	2	1	1	2	2	2	2	2	2	1	1	0	1	1	1	1	1	1	1	1	1	0	2	4	4	4	4	4	3	2	4	3	2	2	2	4	4	4	4	4	4
35	2	3	2	2	4	1	1	2	1	2	1	1	2	2	2	2	2	2	2	1	1	3	2	2	2	2	2	1	2	2	2	2	2	3	4	3	4	4	4	4	2	2	2	4	4	4	4	4	4
68	2	1	1	5	3	1	3	2	1	2	1	2	2	1	1	2	2	1	1	1	1	0	1	1	2	2	2	2	2	2	2	4	4	4	4	4	4	3	4	4	4	4	3	3	3	3	3	4	3
55	2	2	2	1	4	1	2	2	1	1	1	1	2	2	2	2	2	1	1	2	2	3	2	2	3	2	1	1	1	2	3	2	2	2	4	4	4	3	4	4	3	3	4	4	3	4	3	2	4
60	1	3	2	2	1	1	1	1	1	2	1	2	2	2	2	2	2	1	1	1	1	0	2	0	1	1	1	1	1	1	1	2	3	2	4	4	3	4	3	3	2	3	3	2	2	2	2	4	3
64	2	2	1	2	5	1	1	4	3	0	1	2	2	1	1	2	2	1	1	1	2	2	2	2	1	0	1	1	1	1	1	5	5	4	4	4	3	3	3	4	2	3	4	2	4	2	4	3	3
52	1	3	1	5	2	1	1	2	2	1	1	2	2	2	1	2	2	1	0	1	1	1	1	0	1	0	0	1	0	1	0	5	4	4	4	4	3	3	4	3	4	3	3	4	3	3	4	3	4
30	2	3	1	2	4	2	1	1	1	2	1	1	2	2	2	2	2	1	2	1	2	2	1	1	2	2	2	3	2	2	2	1	2	2	4	4	3	4	4	4	4	3	4	4	4	3	2	4	3
57	1	1	1	5	2	2	1	4	2	3	2	2	2	2	1	2	2	1	1	1	1	1	1	0	1	1	1	1	1	0	0	5	4	4	4	4	4	3	3	4	3	4	4	4	3	3	4	2	4
55	1	3	1	5	2	1	1	3	1	2	2	2	2	2	2	2	2	1	0	1	0	0	1	0	1	0	0	1	1	0	0	4	4	4	4	3	3	3	3	3	4	4	4	3	3	4	4	3	4
65	1	3	2	2	5	1	1	3	1	0	2	2	2	2	2	2	2	1	1	0	0	0	1	0	1	0	1	1	0	0	1	4	4	4	4	4	5	4	3	4	3	3	3	2	4	3	2	4	2
46	1	1	1	5	2	2	1	2	1	0	1	2	2	2	2	2	2	1	1	1	1	0	1	0	1	0	1	0	1	0	0	4	3	4	2	2	2	2	3	4	3	4	4	3	3	4	3	3	4
#NULL!	1	2	2	3	1	1	1	1	3	3	2	1	2	2	1	2	2	1	0	0	2	1	1	1	1	1	1	0	1	1	1	2	3	3	4	2	3	3	3	2	4	2	2	4	4	4	3	2	3
75	1	3	2	1	1	1	1	1	2	3	2	2	2	2	2	2	2	1	0	1	0	1	1	1	0	1	0	1	1	1	0	2	4	4	4	4	2	2	4	3	4	4	3	3	4	3	2	3	3
43	2	1	1	5	3	2	1	2	1	0	2	1	2	2	2	1	1	1	1	1	1	0	1	0	0	1	0	0	0	1	0	5	5	5	4	4	5	4	5	4	2	4	2	4	4	4	4	4	4
70	2	1	1	1	4	1	1	3	2	3	1	2	2	1	2	2	1	2	2	2	1	2	2	1	1	2	2	2	2	2	3	3	2	3	4	4	3	3	3	4	4	4	2	4	4	3	4	3	4
65	1	3	2	1	1	2	3	1	2	3	1	1	1	2	2	2	2	2	3	2	2	1	2	2	1	2	2	2	2	2	2	2	2	2	4	4	2	3	4	4	4	3	4	2	4	4	4	4	3
62	1	3	2	2	1	1	1	1	3	2	1	2	2	2	2	2	2	1	2	1	2	1	2	1	2	1	2	2	2	1	2	2	3	3	4	4	3	4	3	3	4	3	4	3	3	3	3	4	4
30	2	3	1	5	7	2	2	2	1	3	1	1	2	2	2	2	2	0	1	1	1	1	0	0	1	1	1	0	0	0	0	2	3	4	4	4	4	3	3	4	2	4	4	3	3	4	3	4	4
72	1	2	2	1	1	1	3	2	2	1	1	2	2	2	2	2	2	1	1	0	1	0	1	0	1	1	1	0	1	0	3	2	3	3	4	4	4	3	4	4	4	3	3	2	2	4	4	3	4
30	1	1	1	5	2	2	2	4	2	1	1	2	2	2	2	2	2	1	1	1	1	0	0	1	0	0	0	0	0	0	1	5	5	2	4	3	4	3	2	4	4	3	2	2	3	4	3	3	4
64	2	2	1	5	4	1	1	4	2	0	1	1	2	2	1	2	2	1	2	2	3	2	1	2	1	1	2	1	2	2	2	4	3	4	4	4	4	3	2	3	4	4	3	2	4	3	3	2	4
70	1	2	1	4	5	2	1	4	3	3	1	2	2	1	1	2	2	1	1	2	2	2	3	2	1	2	2	3	2	2	3	5	4	4	4	4	3	4	3	4	3	3	2	3	2	4	3	3	4
45	1	1	1	5	2	2	1	4	2	0	1	1	2	2	2	2	2	1	0	0	1	0	1	0	1	0	1	0	1	0	0	2	3	3	4	4	3	4	3	4	3	4	3	4	3	4	3	4	3
60	2	1	2	1	4	1	1	2	1	2	1	2	2	2	2	2	1	2	2	2	2	2	3	0	0	0	1	0	1	0	0	2	2	3	4	4	3	2	4	3	4	3	4	3	4	3	3	3	3
60	1	1	1	5	6	1	3	2	1	3	1	1	2	1	2	2	2	2	1	1	2	2	2	3	2	2	2	1	2	2	2	2	2	2	4	4	3	2	2	3	2	3	3	3	3	3	3	3	4
60	2	3	2	1	4	1	1	2	2	1	1	2	2	2	2	2	2	1	0	1	1	0	1	0	1	0	1	1	1	0	0	2	3	2	4	4	4	4	4	3	2	3	4	3	4	3	4	3	4
21	1	3	2	4	7	2	1	2	3	0	2	1	2	2	2	2	2	1	0	0	1	0	1	0	0	1	1	1	0	1	1	2	3	3	4	4	3	4	4	4	4	3	4	3	4	3	4	3	4
50	1	1	1	5	2	2	1	4	2	1	1	2	2	2	1	2	2	1	0	0	1	0	1	1	0	0	0	0	1	1	0	2	4	4	4	4	3	4	4	3	4	3	4	3	4	3	4	3	2
42	2	1	1	5	3	2	1	4	1	2	1	2	2	2	2	2	2	1	0	0	1	1	0	0	0	0	0	1	1	0	0	5	5	4	4	4	3	4	4	3	2	3	4	4	4	4	4	4	4
85	1	3	2	2	1	1	1	1	3	2	1	2	2	1	2	2	2	1	1	1	1	1	0	0	0	1	0	1	0	1	1	2	4	4	4	4	4	4	4	2	3	4	4	3	4	4	4	3	4
57	2	1	2	1	1	1	1	2	2	1	1	1	2	2	2	2	2	1	1	1	0	0	0	0	1	1	1	0	1	1	1	4	4	3	4	4	4	4	3	4	3	4	4	3	2	2	2	4	4
35	1	1	2	3	1	1	1	2	1	0	1	1	2	2	2	2	2	1	1	1	0	1	1	0	1	0	0	1	1	1	0	4	5	4	4	4	4	4	3	3	3	2	2	2	4	3	4	3	4
47	2	1	1	5	2	2	1	4	1	2	1	2	2	2	2	2	2	1	0	0	1	0	1	0	1	0	1	0	0	1	1	5	5	5	4	4	4	3	3	4	2	4	4	4	4	4	3	4	4
18	2	3	2	4	3	2	1	1	3	0	1	1	2	2	2	2	2	2	2	2	2	2	2	1	2	1	2	2	2	2	3	2	3	2	4	4	4	3	3	4	4	4	4	3	3	3	3	4	4
45	1	3	2	2	1	2	1	2	3	2	1	1	2	2	2	2	2	2	3	2	2	2	2	1	1	1	1	2	2	2	2	2	2	2	4	4	3	3	4	3	4	3	4	3	3	4	3	3	3
60	2	2	2	1	1	1	1	2	3	0	1	1	2	2	2	2	2	1	2	2	1	2	1	1	2	2	2	2	2	1	3	3	4	3	4	4	2	3	2	2	3	3	3	2	3	3	2	3	3
49	1	4	2	1	1	2	1	3	3	1	1	2	2	2	2	2	2	1	1	3	2	2	2	2	1	1	1	1	0	1	1	4	3	3	4	3	4	4	3	3	4	4	3	3	4	3	4	3	4
39	1	1	1	5	2	2	1	3	1	0	1	1	2	2	2	1	2	0	0	1	0	1	0	1	0	1	0	1	0	0	0	5	5	5	4	4	3	4	3	3	2	3	2	4	3	3	2	4	4
62	1	1	1	4	3	2	3	2	1	2	1	1	2	2	2	2	2	3	2	2	2	2	1	1	2	2	2	2	2	2	2	3	3	3	4	4	4	3	3	4	2	4	2	3	3	4	3	3	2
45	2	2	2	1	1	2	1	2	3	1	1	2	2	2	2	2	2	1	1	1	1	1	0	0	1	1	0	0	1	1	0	4	3	3	4	4	4	4	3	3	2	4	4	3	3	2	3	3	4
65	1	1	2	2	1	1	1	2	2	1	1	2	2	2	2	2	2	1	0	0	1	0	1	0	0	1	1	0	1	1	2	3	3	3	4	4	3	2	4	4	2	3	4	4	4	3	4	4	4
56	1	3	1	4	5	1	1	4	2	3	1	1	2	2	1	2	2	2	2	2	1	2	1	2	2	2	2	1	2	1	2	4	4	4	4	4	3	4	4	4	2	4	2	4	4	4	4	4	4
28	2	3	2	5	2	2	2	2	2	0	1	1	2	2	2	2	2	1	1	1	1	0	1	1	1	1	0	1	2	1	1	2	3	3	4	4	4	3	3	3	3	4	4	3	3	3	4	3	4
50	2	3	2	1	1	2	1	1	3	1	1	2	2	2	2	2	2	0	1	1	0	1	0	0	1	0	0	1	0	1	0	2	2	3	4	4	3	4	3	3	4	3	4	3	4	3	4	3	4
70	1	1	1	5	3	1	1	2	2	3	1	2	2	1	1	2	2	1	1	2	2	2	2	1	2	1	1	2	2	1	2	2	2	3	4	4	3	4	3	3	4	2	2	4	4	4	3	3	4
35	1	3	1	5	5	1	1	4	2	0	1	1	2	2	2	2	2	1	1	1	1	1	0	0	1	0	1	0	0	1	0	3	3	4	4	4	3	2	3	2	2	4	2	4	4	4	4	3	4
25	2	3	2	4	3	2	1	2	2	2	1	1	2	2	2	2	2	1	2	2	1	2	2	2	2	2	2	2	1	2	1	3	3	3	4	4	2	2	3	4	2	4	2	4	4	4	2	3	4
47	2	1	1	4	3	1	1	3	1	1	2	2	2	2	1	2	2	1	1	1	1	0	0	1	1	1	0	1	0	0	0	4	5	5	4	4	3	4	4	4	2	4	2	4	4	4	2	2	4
72	1	2	2	3	5	2	3	4	3	2	1	2	1	1	1	2	2	2	2	1	2	1	2	1	2	1	2	1	2	1	2	4	4	4	4	4	3	2	4	3	4	2	4	3	4	4	2	2	3
50	2	3	2	1	4	1	3	1	2	2	1	1	2	2	2	2	2	2	2	2	1	1	2	1	1	2	2	1	2	2	1	2	3	3	4	4	3	3	3	2	3	4	4	4	4	4	4	4	4
85	1	3	2	2	1	1	1	2	2	2	1	2	1	1	2	2	2	1	0	1	0	1	1	1	0	1	1	0	1	1	0	4	3	4	4	4	4	3	3	3	2	4	2	3	4	4	4	4	3
46	2	1	2	4	4	2	1	2	2	0	1	2	2	2	2	2	2	0	0	1	0	0	1	1	0	1	0	1	0	0	1	4	3	4	4	4	4	4	3	4	4	2	2	4	4	4	4	3	4
25	2	1	1	5	2	2	2	3	2	0	1	2	2	2	2	2	2	1	0	1	0	1	1	0	0	1	0	0	1	0	1	4	4	4	4	4	3	4	3	2	3	2	2	2	3	3	2	3	4
19	1	1	2	4	7	2	1	1	3	0	1	1	2	2	2	2	2	1	1	1	2	2	2	2	1	1	0	1	1	1	1	3	4	3	4	4	4	3	4	3	2	3	2	4	4	4	3	4	4
47	2	3	2	1	4	1	1	2	2	1	1	2	2	2	1	2	2	1	0	0	1	0	1	0	1	0	1	0	0	1	1	4	3	4	4	4	3	4	2	2	3	2	2	2	3	2	3	2	2
56	1	3	2	2	1	1	1	2	2	1	2	1	2	2	2	2	2	1	1	1	0	0	1	0	1	0	1	0	1	0	0	2	3	3	4	4	4	3	4	3	2	3	4	3	4	3	4	4	3
74	1	1	2	2	1	1	1	2	2	2	1	2	2	2	2	2	2	1	2	2	2	2	1	2	1	2	2	1	2	1	2	3	2	3	4	4	4	4	3	4	3	4	3	4	3	4	3	4	4
69	1	1	2	1	1	1	1	1	2	3	1	2	2	2	1	2	2	2	2	2	2	1	2	2	1	2	2	1	2	1	2	2	3	3	4	3	4	3	3	4	3	3	4	2	3	4	3	2	3
18	2	3	2	4	3	2	1	2	2	1	1	2	2	2	2	2	2	3	2	2	2	1	1	2	1	0	1	1	0	1	1	2	2	2	4	4	4	4	3	4	3	4	4	3	3	4	3	3	2
65	1	3	1	5	7	1	1	1	2	1	1	2	2	1	2	2	2	2	2	2	1	1	2	1	2	1	2	1	2	1	2	3	4	4	4	3	3	2	2	2	3	2	4	2	3	3	4	3	4
60	2	1	1	4	3	1	1	2	2	0	2	1	2	2	2	2	2	1	0	0	1	1	1	1	1	0	1	0	0	0	0	2	3	3	4	4	3	2	2	4	2	4	2	4	3	3	2	3	3
70	2	3	2	1	4	2	1	2	3	0	1	2	2	1	1	2	2	2	2	2	1	2	1	2	2	1	2	2	1	2	2	3	3	2	4	4	3	4	4	3	3	2	3	2	3	4	4	3	3
68	2	3	2	1	1	1	1	1	1	0	2	2	2	2	2	2	2	0	1	1	1	0	1	1	0	0	1	0	1	1	0	3	3	2	4	4	3	4	3	2	2	2	2	2	3	3	4	2	4
30	1	1	2	2	1	2	1	2	2	1	1	2	2	2	2	2	2	1	1	0	0	0	1	0	1	1	1	0	0	0	1	2	2	2	4	4	3	3	2	2	3	3	2	4	3	2	3	3	4
53	1	3	1	4	5	1	1	3	2	0	1	2	2	2	2	2	2	0	0	0	1	0	1	1	0	1	0	1	0	1	0	5	4	2	4	4	2	2	2	2	4	2	4	4	4	3	3	4	2
64	1	3	2	1	1	1	1	2	3	1	1	2	2	2	2	2	2	1	0	0	1	0	0	1	0	0	0	1	0	1	1	4	3	3	4	4	4	4	2	2	2	2	3	4	4	4	4	3	4
67	1	1	1	4	3	1	1	2	2	3	2	1	2	1	1	2	2	2	2	1	2	1	2	1	2	1	2	1	2	1	2	3	4	4	4	4	4	2	2	2	4	4	4	2	2	3	3	4	4
90	2	3	2	1	4	2	3	1	2	0	1	2	1	2	2	2	2	0	1	0	1	0	1	1	0	1	1	0	0	1	0	2	3	3	4	4	3	4	4	3	3	4	2	3	3	3	4	4	3
30	2	1	1	5	3	2	1	4	1	0	1	1	2	2	2	2	2	1	1	0	0	1	0	1	0	1	1	0	0	1	0	4	5	5	4	2	2	1	2	2	4	4	4	2	2	4	4	5	2
56	1	1	2	2	1	1	1	2	1	0	2	1	2	2	2	2	2	1	2	2	2	1	2	1	1	1	1	0	0	1	1	3	3	2	4	4	3	3	4	3	4	3	4	3	4	4	3	4	2
35	1	1	1	3	3	2	2	2	1	3	2	2	2	2	2	2	2	1	2	1	2	2	2	3	2	1	1	1	2	3	3	1	1	5	4	4	3	4	5	4	3	4	2	4	4	4	4	4	3
21	2	3	2	3	3	2	1	1	3	0	1	1	2	2	2	2	2	2	2	2	1	2	2	2	3	2	2	1	2	2	3	2	2	3	4	4	4	4	3	4	2	4	2	4	4	4	4	4	4
64	2	1	2	1	4	2	3	1	1	2	2	2	2	1	1	2	2	2	2	1	1	2	3	2	3	2	1	2	1	2	1	2	2	3	4	3	2	2	2	2	2	3	2	3	2	2	2	4	3
32	1	3	1	5	2	2	2	2	2	3	1	2	2	2	2	2	2	1	1	2	1	2	1	2	1	2	1	1	1	1	0	3	3	4	4	4	2	2	2	4	2	2	3	4	4	3	3	4	4
61	1	3	2	1	1	1	1	1	2	2	2	2	2	1	1	2	2	2	2	3	2	1	1	2	1	2	1	1	0	1	1	2	1	2	4	4	3	2	4	4	2	2	4	4	4	4	4	4	4
52	2	1	1	3	4	2	1	2	2	0	1	1	2	2	1	2	2	1	0	0	1	1	1	1	1	0	0	1	0	1	0	5	4	4	4	4	3	4	4	4	2	4	2	4	4	4	4	2	4
54	1	3	1	5	2	2	1	4	2	2	1	2	2	2	1	2	2	0	1	0	1	0	0	1	0	1	0	0	1	0	0	3	4	4	4	4	3	4	4	4	2	4	2	4	4	4	3	2	3
39	2	3	1	4	2	2	1	3	1	0	1	1	2	2	2	2	2	1	0	1	1	0	0	0	1	0	1	0	0	1	1	4	4	5	4	4	3	2	2	3	2	2	4	3	4	3	4	4	5
19	1	1	1	4	3	2	1	4	1	0	1	1	2	2	2	2	2	0	1	0	1	0	0	1	0	0	1	0	0	1	0	5	4	5	4	4	3	4	4	3	4	4	2	4	4	4	4	4	4
80	1	2	2	2	1	2	3	2	3	2	1	2	1	1	1	2	2	0	0	1	1	0	1	0	0	1	0	1	0	1	1	2	3	3	4	4	3	2	4	4	2	4	2	4	4	3	4	4	4
65	2	1	1	4	5	1	1	1	3	2	1	2	2	2	1	2	2	2	2	2	2	2	2	2	0	2	1	1	2	0	0	1	4	5	4	4	4	3	3	3	4	2	4	4	4	4	3	4	4
65	1	3	1	4	2	1	1	1	3	1	1	2	2	2	2	2	2	2	1	0	0	0	0	0	1	0	0	0	0	0	0	5	5	5	4	4	4	4	4	4	4	5	2	3	5	2	1	1	5
40	2	3	2	1	1	1	1	1	2	2	1	2	2	2	2	1	2	0	1	1	1	1	1	0	1	0	1	0	1	0	0	3	4	4	4	4	3	4	4	4	2	4	2	4	4	2	1	2	5
55	2	1	1	5	2	1	1	2	1	3	1	2	2	1	2	2	2	2	2	2	2	2	2	1	2	1	1	1	1	1	0	5	4	4	4	4	2	2	5	4	2	5	1	5	4	4	5	4	4
54	2	1	1	4	2	1	1	2	2	2	2	2	2	2	2	2	2	1	0	0	1	1	0	0	0	1	1	0	1	0	0	3	4	4	4	4	3	4	4	4	1	5	1	5	5	2	2	5	4
65	2	1	1	5	3	2	1	2	1	3	2	2	2	2	1	2	2	0	1	1	1	1	1	0	0	1	0	0	0	1	1	4	3	4	4	5	3	4	4	4	2	4	1	5	4	2	2	4	4
74	1	3	2	1	1	1	1	1	1	1	2	2	2	2	2	2	2	1	1	1	1	0	1	0	0	1	0	1	0	0	1	4	3	3	4	5	3	5	5	4	1	4	1	4	4	2	2	2	4
32	1	1	1	5	3	1	2	2	1	0	1	1	2	2	2	2	2	0	0	1	1	1	1	1	1	0	1	1	0	1	0	4	4	4	4	4	2	1	5	5	2	5	1	5	5	4	2	1	4
60	2	3	2	1	4	1	1	1	3	1	1	2	2	2	2	2	2	0	1	0	1	1	0	1	0	0	0	0	1	0	0	3	4	4	4	5	4	2	5	5	1	5	5	5	5	3	2	2	4
65	1	1	1	5	7	1	1	2	2	3	1	2	2	2	2	2	2	0	0	1	1	1	1	1	1	0	1	0	1	0	0	4	4	4	4	5	3	5	5	4	2	4	2	5	4	2	2	3	4
21	1	1	2	4	1	1	1	2	1	0	1	1	2	2	2	2	2	2	2	2	2	1	2	1	2	1	2	1	2	2	2	3	3	3	5	5	4	2	2	4	1	4	1	4	5	4	2	5	4
35	1	1	1	5	3	1	1	3	2	0	1	1	2	2	2	1	2	0	0	1	1	0	1	1	0	1	1	1	1	0	0	5	4	4	4	4	3	5	4	4	2	4	1	4	5	2	2	2	4
20	1	1	1	5	7	2	1	2	3	3	1	1	2	2	2	2	2	2	2	2	2	2	1	2	2	1	2	1	2	2	1	3	4	4	4	5	3	4	5	4	1	5	1	5	5	2	2	4	4
52	1	3	1	5	2	1	1	2	1	2	1	2	2	2	1	2	2	0	1	0	1	0	1	0	0	0	1	0	1	1	0	4	4	4	4	4	4	4	4	4	2	1	1	5	5	2	2	2	2
27	1	1	1	5	2	2	2	1	1	0	1	1	2	2	2	2	2	0	0	1	0	1	0	1	1	1	1	0	0	0	0	5	4	4	5	4	2	1	3	2	1	5	1	5	5	1	2	1	4
68	2	3	2	1	4	1	1	1	2	1	1	2	2	2	2	2	2	0	1	1	0	0	1	1	1	0	1	1	0	0	2	3	3	3	4	5	3	5	5	4	2	5	1	4	5	2	1	2	4
47	2	1	1	4	4	1	1	2	1	2	1	2	2	2	2	2	2	0	1	1	1	1	0	0	1	1	1	0	0	1	1	5	4	4	5	5	3	5	5	5	1	4	1	4	5	2	4	4	5
63	1	3	1	5	3	1	1	2	1	3	1	2	2	1	1	2	2	2	2	2	1	2	2	2	2	1	2	1	2	2	2	3	4	4	4	2	2	2	4	2	2	2	3	4	4	2	2	4	4
60	1	3	2	1	1	1	1	2	2	1	2	2	2	1	2	2	2	1	1	1	0	1	0	1	0	1	1	0	1	0	0	2	2	2	4	5	5	3	5	3	5	3	1	5	4	2	5	4	5
74	1	3	1	1	1	1	1	2	2	2	1	2	2	1	1	2	2	2	2	2	2	2	1	2	1	0	1	1	1	1	1	3	4	3	2	3	3	4	5	5	4	4	3	5	5	4	4	3	3
45	1	3	2	4	1	1	1	2	2	0	1	1	2	2	2	2	2	1	0	1	0	1	0	1	0	1	0	1	1	1	0	2	3	3	5	5	3	5	5	5	2	5	2	4	4	2	2	2	2
48	1	1	1	5	2	1	1	3	2	2	1	2	2	2	2	2	2	1	0	1	1	0	1	1	1	0	1	1	0	1	0	4	5	4	5	5	3	5	5	5	4	5	1	5	5	2	2	1	4
52	1	1	1	5	2	1	1	2	2	2	1	2	2	2	2	2	2	1	0	1	0	1	0	1	0	1	0	1	1	0	1	4	5	5	5	5	3	4	2	4	1	5	1	5	5	2	2	2	4
46	1	1	1	5	2	1	1	2	1	2	1	2	2	2	2	2	2	0	0	1	1	0	0	1	0	0	1	0	0	0	0	4	4	4	4	5	2	4	5	5	2	4	2	5	5	5	1	1	5
62	1	3	2	1	1	1	1	1	3	2	1	2	2	1	2	2	2	2	2	1	2	1	2	2	2	1	2	1	2	2	1	2	2	3	5	5	5	5	5	2	2	5	2	5	5	2	2	1	5
22	2	1	1	5	3	2	1	2	2	0	1	1	2	2	2	2	2	0	0	1	0	1	0	1	0	1	0	0	0	0	1	5	5	4	5	5	3	1	1	3	1	3	3	2	3	2	2	2	2
26	2	3	2	3	1	1	1	1	1	0	2	1	2	2	2	2	2	1	1	1	0	0	0	1	0	0	0	1	0	1	2	2	3	3	5	5	3	5	4	4	5	4	1	4	5	4	5	4	4
35	1	1	2	1	1	1	1	1	1	0	1	2	2	2	2	2	2	1	2	3	2	2	2	1	2	2	2	1	1	1	2	2	3	2	5	5	4	5	5	5	1	5	5	5	5	1	3	2	5
51	1	3	2	4	1	1	1	2	2	1	1	2	2	2	2	2	2	0	1	0	1	0	1	0	0	0	1	0	0	1	0	2	3	4	5	5	4	4	4	4	4	5	5	5	5	2	2	2	5
64	1	3	2	5	1	1	1	2	2	3	2	2	2	2	1	2	2	1	0	1	0	1	0	0	1	0	1	0	1	0	0	5	4	4	5	5	3	3	4	4	1	5	4	4	4	4	4	4	4
57	1	1	2	1	1	1	1	1	2	2	1	1	2	2	1	2	2	2	3	2	2	2	1	1	2	2	1	2	1	2	3	2	3	3	5	5	4	5	5	5	1	5	1	4	4	4	4	4	5
32	2	3	2	3	1	1	1	1	1	2	1	1	2	2	2	2	1	1	1	1	0	1	0	1	1	1	1	0	1	0	1	2	3	2	5	5	3	4	5	5	2	5	2	4	5	2	2	4	4
60	1	3	2	1	1	1	1	2	3	2	1	2	2	1	2	1	2	1	0	1	0	1	1	1	0	1	1	0	1	0	2	4	3	3	5	5	3	3	3	2	4	2	2	3	3	4	4	4	4
37	2	1	2	2	1	2	1	1	1	0	2	1	2	2	2	2	2	1	2	2	1	1	2	2	1	2	1	1	2	2	2	2	3	3	5	4	3	3	4	4	4	3	4	2	4	4	4	4	4
74	1	1	1	4	6	1	1	2	1	3	1	2	2	1	2	2	2	0	0	1	0	1	0	1	0	1	1	1	1	0	1	4	4	4	5	4	4	5	3	3	4	3	3	3	4	5	4	3	4
73	1	3	2	1	1	1	1	2	2	3	1	2	2	1	2	2	2	1	2	1	2	2	2	3	2	2	1	1	2	1	2	3	4	4	5	4	4	2	2	2	2	2	2	2	2	2	3	2	2
55	2	1	2	2	1	1	1	2	2	0	1	2	2	2	2	2	2	1	2	1	2	1	2	1	2	2	2	1	2	1	2	2	3	3	5	5	5	4	3	3	1	3	3	4	4	4	5	5	4
30	2	3	2	3	4	2	1	1	1	1	1	1	2	2	2	2	2	2	2	2	2	2	2	2	1	2	2	1	2	2	2	2	2	2	5	4	5	3	3	4	2	4	2	4	2	4	2	4	3
38	2	1	1	4	2	1	1	4	2	2	1	2	2	2	2	2	2	0	1	1	1	1	1	0	0	0	1	1	1	0	1	5	4	4	5	5	3	3	4	4	4	4	4	4	4	4	4	4	4
80	1	3	2	1	1	1	1	1	3	1	1	2	2	2	2	2	2	0	0	1	1	1	0	0	0	1	0	1	1	1	2	3	3	4	5	5	4	5	4	4	4	3	2	2	2	4	4	5	5
40	2	3	1	5	2	1	1	3	2	2	1	1	2	2	2	2	1	0	0	1	0	1	1	1	1	0	0	1	0	0	0	5	4	5	5	3	3	3	3	4	1	5	1	5	5	5	5	5	5
60	2	3	2	1	4	2	3	1	2	0	1	1	2	2	2	2	2	2	2	2	2	2	2	2	2	2	2	2	2	2	3	2	2	2	5	5	5	4	5	5	5	2	2	4	4	4	4	2	2
25	1	3	2	4	1	2	1	1	2	1	1	1	2	2	2	2	1	1	1	1	2	2	1	2	1	2	2	1	1	1	3	2	2	3	5	5	4	5	5	5	5	1	5	4	5	5	2	2	2
64	1	3	2	2	1	1	1	1	2	3	1	1	2	1	1	2	2	2	2	2	2	2	2	2	1	1	2	2	2	2	3	2	3	3	5	2	2	2	1	2	5	2	4	2	2	2	2	2	2
60	1	1	1	5	3	1	1	2	1	2	1	2	2	2	1	2	2	0	1	0	1	0	1	1	0	0	0	1	0	0	0	4	4	4	5	5	4	2	5	5	2	5	1	5	5	2	2	2	5
50	1	3	2	1	1	2	1	2	2	2	1	2	2	1	1	2	2	2	1	1	2	2	2	2	1	2	2	1	1	2	2	3	2	3	5	5	5	4	5	4	4	2	2	2	2	2	2	2	1
70	2	2	2	1	4	2	3	1	1	0	1	2	2	2	2	2	2	1	1	0	1	1	0	1	1	1	1	1	0	0	1	2	2	3	5	5	4	3	3	3	2	3	3	5	4	5	4	3	4
59	1	4	2	1	1	1	1	2	2	2	1	1	1	1	1	2	2	2	2	1	2	2	2	2	2	1	1	2	3	2	3	2	2	2	5	5	4	3	3	4	1	2	3	4	3	3	3	2	2
50	1	3	2	1	1	1	1	1	2	1	1	2	2	2	2	2	2	1	0	1	0	1	0	1	0	0	1	0	1	1	1	2	3	3	5	5	4	3	2	2	4	4	4	4	4	4	4	5	5
60	2	1	1	5	3	1	1	2	2	2	1	2	2	2	2	2	2	0	1	1	1	1	0	0	0	0	0	0	1	1	1	4	5	4	5	4	5	4	4	3	3	3	3	3	4	3	4	4	5
74	1	1	1	5	6	1	1	2	2	2	1	2	2	2	1	2	2	1	1	1	1	0	0	0	0	1	1	1	1	1	0	4	4	4	5	5	4	5	4	5	4	4	2	4	4	4	3	4	4
55	2	1	2	1	4	2	1	1	3	1	2	2	2	2	2	2	2	0	0	1	1	1	0	1	0	0	1	1	1	0	2	2	3	3	5	5	4	4	4	5	4	4	4	3	3	4	3	4	5
35	2	3	2	3	4	1	1	1	1	0	1	1	2	2	2	2	2	1	2	2	2	2	1	2	1	2	2	1	2	2	2	2	3	3	4	3	2	2	2	4	3	2	4	3	2	3	2	3	3
18	2	3	2	4	7	2	1	2	3	0	2	1	2	2	2	2	2	1	2	1	2	1	2	1	1	1	1	1	1	0	1	2	3	3	5	5	4	3	3	3	4	3	3	2	3	3	4	5	4
45	1	1	2	2	1	1	1	2	3	2	1	2	2	2	2	2	2	0	1	0	1	1	0	1	1	0	1	0	1	0	1	3	4	3	5	2	2	3	2	3	2	3	4	4	5	5	4	5	4
65	2	2	2	2	4	2	1	3	3	0	1	1	2	2	1	2	2	1	1	2	1	2	1	2	1	2	2	1	2	2	2	2	3	4	3	3	2	3	4	2	3	1	3	3	2	3	2	2	3
60	1	3	2	1	1	1	1	2	3	2	1	2	2	2	1	2	2	1	0	1	1	1	1	1	0	1	1	0	1	0	1	3	4	4	5	4	4	5	4	3	4	4	4	4	4	4	3	3	4
48	1	1	1	5	5	2	1	4	2	3	2	1	2	2	2	2	2	0	1	1	1	1	1	0	1	1	0	0	1	1	0	4	5	5	5	3	3	4	3	4	3	3	4	3	4	3	4	5	4
69	2	2	1	1	4	1	1	1	1	3	1	2	2	1	2	2	2	2	2	2	2	2	2	2	2	1	2	2	2	2	2	2	2	2	2	3	4	3	4	3	4	3	4	3	4	3	5	5	4
26	2	3	2	5	2	2	2	2	2	2	1	2	2	2	2	2	2	0	1	1	0	1	1	1	0	0	1	0	1	0	0	4	4	4	5	5	4	5	4	3	2	4	2	4	4	4	3	4	4
26	2	3	2	4	3	2	1	2	3	1	1	1	2	2	2	2	2	1	1	3	2	2	2	2	0	1	1	1	1	1	1	2	2	2	3	3	4	3	3	3	4	2	5	5	4	5	4	5	4
40	1	1	1	5	2	1	1	4	1	2	1	2	2	2	2	2	2	0	1	1	1	0	1	1	1	1	0	1	0	1	0	5	4	4	5	3	2	2	4	4	2	2	2	2	3	3	4	4	3
18	1	3	2	4	7	1	1	2	2	0	1	1	2	2	2	2	2	2	1	1	2	2	2	1	1	2	2	1	1	2	2	2	3	3	5	5	5	4	5	4	4	4	5	4	3	4	3	3	4
67	2	1	2	1	4	2	1	1	2	2	1	2	2	2	2	2	2	1	1	1	1	0	1	1	0	1	1	1	1	0	1	3	3	4	5	4	5	4	4	4	2	2	4	4	4	4	4	4	3
30	1	1	2	5	2	1	2	3	1	0	1	1	2	2	2	2	2	1	1	1	2	2	2	2	1	2	2	1	2	1	2	3	3	4	5	5	4	2	4	3	2	4	2	4	4	4	4	4	2
45	1	1	1	5	5	1	1	4	2	2	1	2	2	2	2	2	2	0	1	0	0	0	1	1	0	1	1	0	0	0	1	4	5	5	5	5	4	5	3	4	5	4	4	3	3	5	5	4	4
18	2	3	2	3	3	1	1	2	2	1	1	1	2	2	2	2	2	2	2	2	1	2	1	2	2	1	2	3	2	1	1	3	2	3	5	5	2	2	1	2	2	2	1	4	4	2	2	5	2
38	2	2	2	1	4	1	1	2	1	2	1	1	2	2	2	2	2	2	2	2	2	2	2	2	2	2	1	1	2	3	3	2	3	2	4	3	2	2	2	2	2	2	2	3	3	2	2	5	2
65	2	2	2	1	4	1	1	2	3	0	1	2	2	1	2	2	2	0	1	1	1	1	0	0	0	1	1	1	0	1	1	4	4	3	5	5	4	4	3	2	2	4	4	3	4	4	4	4	4
60	2	1	2	1	4	2	1	2	1	1	1	1	2	2	2	2	2	2	2	2	2	1	2	2	2	1	2	2	2	1	2	3	2	3	5	5	4	4	5	4	3	2	2	2	4	4	4	4	4
55	2	1	1	2	5	1	1	3	2	2	1	2	2	2	2	2	2	0	0	1	0	1	0	1	0	0	0	1	0	0	0	4	4	5	5	4	5	5	5	4	2	5	2	5	5	2	2	4	4
42	1	1	1	5	2	1	1	4	1	3	1	1	2	2	2	2	2	2	2	2	1	2	1	2	1	2	1	2	2	1	2	3	4	3	5	5	4	5	5	5	2	5	5	4	4	5	5	4	3
23	2	3	2	4	1	2	1	2	2	0	1	1	2	2	2	2	2	2	2	2	1	2	2	2	1	2	2	2	1	1	2	2	2	3	5	5	4	3	4	5	2	2	2	4	2	3	3	4	4
60	2	1	1	5	7	1	1	2	2	0	2	1	2	2	1	2	2	1	0	1	0	1	0	1	1	1	0	1	1	1	1	3	3	4	5	5	4	4	3	2	5	4	2	4	4	4	4	4	2
48	1	3	1	5	2	1	1	4	2	1	1	1	2	2	2	2	2	0	0	1	1	0	1	0	1	1	1	1	1	0	0	4	4	5	5	5	4	2	4	4	2	5	2	4	5	5	5	2	4
56	1	1	1	5	2	1	1	3	2	3	1	2	2	2	1	2	2	2	2	2	1	2	2	2	1	1	0	1	1	0	1	3	3	4	5	5	4	3	3	3	2	4	2	4	5	5	5	4	4
47	2	3	1	4	3	1	1	4	1	0	1	1	2	2	2	2	2	0	1	0	1	1	0	0	0	1	0	0	1	0	1	4	4	5	5	5	5	4	5	4	4	4	2	4	4	3	4	4	4
45	2	1	1	5	2	1	1	4	2	3	1	2	2	2	1	2	2	1	2	2	1	2	1	1	2	2	2	1	2	1	1	3	4	4	5	3	3	3	4	4	2	4	1	3	3	3	4	5	5
69	2	1	1	5	6	1	1	2	2	2	1	2	2	1	2	2	2	1	0	0	0	1	0	1	0	0	1	1	1	0	0	4	4	5	3	3	3	3	5	5	2	5	2	4	5	4	5	3	5
70	1	1	1	4	6	1	1	2	2	2	1	2	2	1	1	2	2	1	1	1	2	1	2	2	1	2	0	1	0	0	0	4	4	4	5	5	4	5	5	5	2	2	2	5	5	2	2	5	3
75	1	1	1	5	6	1	3	2	1	2	1	2	2	1	1	2	2	2	2	1	1	2	1	2	1	1	0	2	1	1	1	2	3	3	3	2	2	2	2	2	3	2	4	3	4	2	2	2	2
60	2	1	1	4	3	1	1	3	2	2	1	2	2	2	2	2	2	0	1	1	1	1	1	1	1	0	0	1	0	0	0	4	4	5	5	3	3	3	3	4	2	4	2	5	5	4	4	4	5
25	1	3	1	5	3	2	2	2	2	0	1	1	2	2	2	2	2	0	1	0	1	0	0	1	0	1	1	0	0	0	0	3	4	3	3	3	3	3	3	5	2	5	2	5	5	5	5	4	5
20	1	1	1	5	7	2	1	3	1	2	1	1	2	2	2	2	2	1	1	1	0	0	0	0	0	0	1	1	1	1	0	5	4	5	5	5	5	5	5	4	2	4	2	4	5	5	4	4	4
18	2	1	1	5	3	2	1	4	2	2	1	1	2	2	2	2	2	0	1	1	0	0	1	0	0	0	0	1	0	0	0	4	4	5	5	5	5	5	5	4	2	2	2	2	5	5	5	5	5
68	1	1	1	5	3	1	1	2	1	2	1	2	2	2	2	2	2	0	1	1	1	1	1	0	0	1	0	0	0	0	0	4	5	5	5	5	5	4	5	5	2	4	2	4	5	2	3	4	4
50	2	3	2	1	4	1	1	2	3	1	1	2	2	2	2	2	2	0	0	1	1	1	1	1	0	0	0	1	0	0	0	2	3	3	5	5	4	4	5	4	3	4	2	4	4	3	2	3	4
36	2	1	1	5	2	1	1	4	1	2	1	2	2	2	2	2	2	1	1	1	0	0	0	0	0	0	0	1	0	0	0	5	4	5	5	5	2	2	2	2	2	2	4	4	4	2	2	4	4
30	2	3	1	5	2	2	1	4	1	2	1	1	2	2	2	2	2	0	1	1	0	1	0	1	0	1	1	0	0	1	0	4	4	4	5	5	5	5	5	3	2	3	2	3	3	4	4	4	5
56	2	1	1	5	2	1	1	4	1	2	1	2	2	2	2	2	2	1	1	1	0	0	0	0	0	0	1	1	0	0	1	4	4	4	5	5	5	4	4	4	2	4	2	4	5	4	4	4	3
80	1	3	2	2	1	1	3	2	2	2	1	1	1	2	2	2	2	1	1	1	0	0	1	1	2	2	1	2	2	1	3	2	3	3	5	5	5	2	4	4	2	2	2	4	4	2	5	4	4
70	2	2	1	1	4	1	1	2	3	2	1	2	2	1	2	2	2	1	1	1	0	0	0	0	1	1	0	0	0	0	1	4	4	4	5	5	5	5	4	4	2	4	2	4	4	4	2	2	4
43	1	1	1	5	2	1	1	3	1	2	1	2	2	2	2	2	2	2	1	1	2	2	2	2	2	2	2	3	2	2	2	3	3	4	5	5	4	4	5	5	2	5	2	5	5	2	2	2	5
60	1	3	2	1	1	1	1	2	1	2	1	2	2	1	2	2	2	1	0	1	0	1	0	0	0	0	0	1	0	0	1	3	3	3	5	5	4	2	5	5	2	4	2	4	4	2	2	2	5
50	2	3	2	1	4	2	1	2	2	1	1	2	2	2	2	2	2	2	2	2	2	2	2	2	2	2	2	1	1	2	3	2	2	2	5	5	5	2	5	5	2	4	2	5	5	2	2	2	4
50	1	1	1	5	2	2	1	4	1	2	1	2	2	2	2	2	2	1	1	1	1	1	0	0	0	1	0	0	0	0	1	4	4	4	5	5	4	4	4	4	1	5	1	5	5	1	2	1	3
20	1	3	2	4	1	2	1	2	2	2	1	1	2	2	2	2	2	1	2	2	2	1	2	2	1	1	1	2	2	2	2	2	2	3	5	5	5	5	5	5	2	5	1	5	5	2	2	5	5
60	1	3	1	5	7	1	1	2	2	3	2	1	2	2	1	2	2	1	1	1	0	0	0	1	0	2	2	3	3	2	2	2	3	3	2	3	2	2	2	2	2	5	3	3	2	2	3	3	2
25	2	3	1	4	3	2	2	1	1	2	1	1	2	2	2	2	2	0	0	1	0	1	0	1	1	1	2	1	2	2	2	2	2	2	5	5	5	5	5	4	4	4	2	3	4	2	2	2	4
45	2	2	2	1	4	1	1	2	3	2	1	2	2	2	2	2	2	0	0	1	1	1	1	1	0	0	0	1	0	0	1	4	4	4	5	5	5	5	5	5	2	4	2	5	4	2	2	2	4
55	1	1	1	5	2	1	1	4	1	3	1	2	2	2	2	2	2	1	1	1	0	0	0	0	0	0	1	0	0	0	1	5	5	4	5	5	5	4	4	4	2	2	2	4	4	2	4	4	5
20	1	3	2	4	1	2	1	2	2	0	2	1	2	2	2	2	2	1	0	1	1	0	1	1	2	2	2	2	2	2	3	2	2	2	5	3	3	4	2	2	2	2	1	3	4	4	2	4	4
75	1	1	2	2	1	1	1	2	2	2	1	2	2	2	2	2	2	0	0	1	1	1	0	0	0	0	0	1	0	0	1	3	3	4	5	5	5	4	5	5	5	5	1	4	5	3	2	4	4
76	1	3	2	1	1	2	3	1	2	2	1	1	1	1	1	2	2	2	2	2	2	2	2	1	1	2	2	2	2	2	3	1	2	2	5	5	4	5	5	4	5	1	1	2	2	4	4	4	3
36	1	1	1	5	5	2	1	4	1	0	2	1	2	2	2	2	2	0	0	1	1	1	1	1	0	2	1	2	2	2	2	3	3	4	5	5	5	5	5	5	1	2	1	5	5	1	1	1	1
65	1	1	1	5	7	1	1	2	1	2	1	2	2	2	2	2	2	0	0	1	1	1	0	0	0	1	1	0	1	0	0	4	4	4	5	5	4	5	4	5	2	2	2	3	3	3	4	4	4
60	2	1	2	1	4	2	2	1	1	3	1	2	2	1	2	2	2	2	2	2	2	1	2	2	2	2	1	1	2	2	3	1	2	2	5	5	5	5	3	3	3	3	4	3	4	4	4	4	4
57	1	2	2	1	1	1	1	2	2	2	1	2	2	2	2	2	2	1	1	1	1	0	1	1	0	0	1	1	1	1	1	3	2	3	5	5	4	4	2	2	2	2	1	1	5	1	1	1	4
45	1	3	2	3	1	1	1	2	2	1	2	2	2	2	2	2	2	1	0	1	0	0	0	1	0	1	1	0	1	1	1	3	3	3	5	5	4	3	3	2	3	3	3	3	1	1	1	1	1
60	1	2	1	4	5	2	3	4	2	2	1	2	2	1	1	2	2	2	2	1	2	2	2	2	2	2	2	2	2	2	2	4	4	4	4	5	4	4	3	2	2	2	1	1	1	2	3	2	3
55	1	3	1	5	2	1	1	4	2	2	1	2	2	2	2	2	1	0	1	0	0	1	1	0	1	0	1	0	1	0	0	4	4	4	5	5	4	4	3	3	2	2	1	1	1	2	3	3	2
75	1	3	1	5	6	1	3	3	2	3	1	1	1	1	1	2	2	2	2	2	1	1	2	3	2	2	2	2	2	2	2	2	2	3	4	4	5	2	2	5	2	5	1	1	2	1	2	2	3
40	2	1	1	5	4	1	1	4	1	2	1	1	2	1	1	2	2	0	1	1	1	1	1	0	1	0	1	0	1	1	0	4	5	4	5	5	4	5	4	4	1	3	1	4	4	1	1	1	5
40	1	1	2	5	2	1	1	4	1	3	1	2	2	2	2	2	2	1	1	1	1	0	0	1	0	1	1	0	0	0	1	4	4	4	5	5	5	4	3	5	4	4	1	1	5	5	5	4	5
24	1	3	2	4	1	2	2	2	2	1	1	2	2	2	2	2	2	1	0	0	1	1	0	0	1	1	1	0	0	1	1	3	3	3	5	5	5	4	4	3	4	4	4	4	4	5	3	4	4
70	2	3	1	5	6	1	1	2	2	3	1	2	2	1	1	2	2	0	0	1	1	1	0	1	1	0	1	0	1	0	1	4	4	4	5	5	3	1	2	5	1	4	1	4	4	1	1	1	1
60	1	2	2	4	5	1	3	3	2	2	1	1	2	2	1	2	2	1	1	2	2	3	2	2	2	1	2	2	2	2	2	2	3	3	5	5	5	2	5	2	5	1	1	3	3	4	2	2	4
68	1	4	2	2	1	2	1	2	3	3	1	2	2	2	2	2	2	0	1	1	1	1	0	0	1	1	1	0	1	0	2	2	3	4	5	5	5	4	5	3	1	1	1	1	5	5	4	2	1
60	1	3	1	4	7	1	1	3	1	2	1	2	2	1	2	2	2	1	0	0	0	1	1	0	1	0	1	0	1	1	0	4	4	5	5	5	5	4	5	4	4	3	3	4	4	4	3	2	2
65	1	1	1	5	6	1	1	2	2	3	1	2	2	1	1	2	2	1	0	1	1	0	1	1	1	1	1	0	1	0	1	4	4	5	5	5	4	2	3	5	5	5	1	5	5	5	4	3	3
40	1	1	1	4	5	2	1	4	1	2	1	2	2	1	2	2	2	0	1	1	1	0	1	0	1	0	1	0	0	1	0	4	4	4	5	5	5	5	4	3	5	1	2	1	5	5	2	2	5
50	2	3	1	4	2	1	1	2	1	2	1	2	2	1	2	2	2	0	0	1	1	1	0	0	0	0	1	1	1	1	1	4	4	4	5	5	4	2	3	4	5	2	1	2	4	2	2	1	5
54	1	3	1	5	2	1	1	3	1	2	1	1	2	2	1	2	2	2	2	1	2	2	1	2	2	2	2	2	2	1	2	3	4	4	5	5	4	4	2	2	4	2	1	2	5	2	2	4	4
65	2	1	1	4	4	1	1	3	2	2	1	2	2	2	2	2	2	1	1	1	1	0	1	1	0	1	1	1	0	0	0	4	4	4	5	5	5	3	2	4	2	2	1	2	3	4	2	2	4
45	1	1	2	5	2	2	1	2	1	2	1	2	2	2	2	2	2	0	1	1	1	0	1	0	0	0	1	0	1	0	0	4	4	4	5	5	5	4	2	2	5	1	2	2	4	2	4	2	4
40	1	3	1	5	5	2	1	4	2	1	1	1	2	1	1	2	2	1	1	1	1	0	1	1	2	2	2	2	2	2	2	4	4	3	5	5	5	1	1	2	5	4	1	2	4	2	2	4	4
58	1	1	1	5	2	1	1	2	1	2	1	2	2	1	1	2	2	2	1	1	2	2	1	2	2	2	2	1	2	2	1	4	2	3	5	5	4	1	1	1	5	2	2	4	4	4	1	4	4
35	1	4	2	4	1	2	2	2	1	2	1	1	2	2	2	2	2	1	1	1	0	0	1	0	0	0	1	1	1	0	1	3	3	3	5	2	2	2	2	4	5	1	1	2	2	3	2	4	2
68	1	1	1	5	3	1	2	2	3	3	1	2	1	2	1	2	2	2	2	2	1	2	2	2	2	2	2	2	2	2	2	2	3	3	5	5	4	2	3	4	5	1	1	2	2	2	2	3	2
50	2	2	1	4	4	2	3	2	3	3	1	2	2	1	1	2	2	2	2	2	2	2	2	2	2	2	2	2	2	2	2	2	2	3	4	4	3	1	1	1	2	4	2	4	4	2	2	2	2
27	2	1	1	5	5	2	2	4	2	0	1	1	2	2	2	2	2	2	2	2	2	2	2	2	2	2	2	2	2	2	2	2	3	3	5	5	5	1	2	2	5	4	1	2	4	2	2	2	2
80	1	3	2	2	1	2	1	1	2	2	1	1	2	2	2	2	2	1	1	1	2	2	2	2	1	2	2	2	2	2	3	2	2	2	5	5	4	5	3	2	2	2	1	2	5	5	5	5	2
50	1	1	1	5	2	1	1	3	2	2	1	2	2	2	2	2	2	1	0	0	1	0	1	0	1	0	1	0	1	0	0	4	4	4	5	5	4	5	4	2	2	1	3	1	3	2	2	2	2
64	1	1	1	5	5	1	1	2	1	3	1	1	2	2	1	2	2	2	2	2	2	2	2	2	2	1	2	1	2	2	2	2	3	3	5	5	4	3	2	3	4	2	2	2	2	3	2	2	2
32	2	1	1	5	2	1	1	4	1	2	1	2	2	2	2	2	2	0	1	1	0	1	1	0	1	0	1	1	0	0	0	4	4	4	5	5	4	3	3	2	5	4	4	4	4	3	2	2	2
65	1	1	2	1	1	2	1	2	3	2	1	2	2	2	2	2	2	1	1	1	0	0	0	1	1	1	1	0	1	1	1	2	2	2	5	5	4	5	5	5	1	1	1	1	2	1	1	1	1
62	1	3	2	1	1	2	1	1	2	1	1	1	2	2	2	2	2	1	1	2	2	2	2	2	2	2	2	1	2	2	3	2	2	2	5	5	4	4	5	3	2	1	2	1	1	4	4	3	1
43	2	1	1	5	2	1	1	4	2	1	1	2	2	2	2	2	2	1	0	1	0	1	1	0	1	1	1	0	0	1	0	3	4	4	5	5	4	5	5	2	2	1	2	1	1	1	4	2	4
74	1	3	2	1	1	1	1	1	3	2	1	2	2	2	2	2	2	1	0	1	1	0	1	0	1	0	1	1	1	1	1	3	4	3	5	5	4	3	2	1	2	2	2	1	3	4	3	4	5
45	1	1	2	4	1	2	1	2	1	2	1	2	2	2	2	2	2	2	2	2	2	2	2	2	2	2	3	2	2	2	2	2	3	4	5	5	3	3	3	4	1	2	2	1	2	4	2	2	1
42	1	1	1	5	5	1	1	4	2	2	1	2	2	2	2	2	2	0	1	0	1	1	0	1	1	0	1	0	1	0	1	4	4	4	5	5	4	4	3	2	1	2	2	1	5	2	1	1	5
60	1	1	1	2	5	2	1	4	2	2	1	1	2	2	1	2	2	1	2	1	2	2	1	2	2	2	2	2	2	2	2	2	3	3	5	5	3	2	2	4	2	2	2	2	3	2	1	2	4
40	1	1	1	5	2	1	1	2	2	2	1	2	2	2	2	2	2	1	0	1	1	0	0	1	1	1	1	1	1	1	1	4	4	4	5	5	5	5	3	3	1	5	1	3	4	2	2	1	4
47	2	3	2	1	4	2	1	1	2	2	1	2	2	2	2	2	2	1	1	1	1	0	1	1	1	0	0	1	0	0	1	2	2	2	5	5	4	2	1	5	1	2	1	5	5	1	1	1	4
70	1	2	2	1	1	2	3	2	3	3	1	1	1	2	1	2	2	2	2	2	2	2	2	1	2	2	2	2	1	2	2	2	1	2	5	3	2	2	3	3	3	3	3	1	2	2	2	2	3
55	1	2	1	5	5	1	1	4	2	3	2	1	2	2	2	2	2	1	1	1	1	0	0	1	2	2	2	2	2	2	2	4	4	3	4	5	3	4	4	4	1	2	2	2	4	1	2	2	4
70	2	3	2	1	1	2	1	1	2	0	1	2	2	2	2	2	2	1	0	1	1	1	0	1	2	2	2	2	2	2	3	2	2	3	4	4	4	3	4	4	1	2	1	4	4	1	2	2	4
21	1	1	1	5	3	2	1	2	2	0	2	1	2	2	2	2	2	1	1	1	0	1	1	1	2	2	2	2	2	2	2	4	4	4	4	4	3	2	2	2	2	2	2	2	2	4	2	4	2
28	1	1	2	3	1	2	1	2	2	0	2	2	2	2	2	2	2	1	0	1	1	1	0	0	2	1	2	2	2	2	3	2	2	2	2	2	2	2	2	3	3	3	1	2	3	4	4	2	2
60	1	4	1	4	3	1	1	2	2	2	1	2	2	1	2	2	2	0	0	1	1	1	0	0	1	1	1	1	0	0	1	3	4	3	4	5	4	4	4	4	4	4	1	4	4	2	2	2	4
65	1	1	1	4	3	1	1	2	2	2	1	2	2	2	1	2	2	1	0	1	0	0	1	0	1	0	1	1	0	0	1	4	4	4	4	5	4	3	4	3	1	1	1	3	3	2	2	2	4
70	1	1	2	2	1	2	1	1	2	2	2	2	2	1	2	2	2	1	0	1	0	0	1	1	1	0	1	1	0	0	1	2	2	3	4	5	4	4	4	2	1	2	1	4	4	2	1	1	2
35	1	1	1	5	2	2	2	3	1	0	1	1	2	2	2	2	2	2	2	1	1	2	2	1	2	2	2	1	1	2	1	4	4	5	4	5	4	4	4	3	1	2	1	4	4	2	1	1	4
27	2	3	2	3	4	2	1	1	1	0	2	1	2	2	2	2	2	1	1	1	1	1	0	0	2	2	2	1	2	2	3	2	3	2	2	2	2	2	2	3	2	2	2	2	4	4	2	4	2
28	2	3	1	5	5	2	1	2	2	0	2	1	2	2	2	2	2	1	2	2	2	2	2	2	2	2	2	1	1	2	2	4	5	4	5	5	4	4	2	4	1	4	1	4	4	2	2	2	4
40	2	1	1	2	4	2	1	2	1	1	2	2	2	2	2	2	2	0	1	0	1	1	0	0	1	1	1	1	0	0	1	4	5	4	5	5	4	3	4	1	1	3	1	4	4	1	2	1	1
48	2	1	1	5	2	2	1	4	1	2	2	2	2	2	2	2	2	1	0	1	1	1	1	0	1	0	0	1	0	0	1	4	4	5	5	5	4	5	3	4	1	4	1	4	4	2	2	2	2
60	1	2	1	3	5	2	1	4	3	2	1	1	2	2	2	2	2	2	2	2	2	2	2	2	2	1	2	2	1	1	2	4	4	4	5	5	4	4	2	4	1	2	1	2	4	2	1	1	4
70	1	1	1	5	3	1	1	3	2	3	2	2	2	2	1	2	2	1	0	1	0	0	0	1	0	0	0	1	0	1	1	5	4	5	5	5	4	2	2	2	1	2	1	4	4	1	2	4	4
35	1	1	1	5	5	2	1	4	1	0	2	1	2	2	2	2	2	1	1	1	0	0	0	1	2	1	2	2	2	2	2	4	4	4	4	5	4	4	3	3	3	2	3	1	1	1	1	1	1
57	1	3	1	5	2	2	2	2	1	0	1	2	2	2	2	2	2	1	2	2	2	2	2	2	2	2	2	2	2	2	2	2	3	4	5	4	3	5	4	4	1	2	1	4	4	1	1	1	4
63	1	1	1	5	3	1	1	2	2	2	1	1	2	2	2	2	2	1	2	2	2	2	2	2	2	2	3	2	1	1	2	2	4	3	2	2	2	2	2	2	1	2	1	2	2	4	4	4	2
75	1	1	1	4	3	1	1	2	2	2	1	2	2	1	1	2	2	1	0	1	1	1	0	0	0	1	1	1	0	0	1	4	4	4	5	4	4	4	4	4	1	4	1	4	4	2	2	2	4
50	2	1	1	2	3	2	1	2	2	2	1	2	2	2	2	2	2	2	2	2	2	2	2	1	2	2	2	2	2	2	2	4	4	5	5	5	4	4	4	4	1	4	1	4	4	2	2	2	4
80	1	2	1	4	5	2	3	3	3	2	1	2	2	2	1	2	2	1	0	0	1	1	0	0	1	0	1	1	0	0	1	4	4	4	4	5	4	4	4	4	1	4	1	4	4	2	2	1	4
53	2	3	1	5	2	1	1	3	2	2	1	2	2	2	2	2	2	1	0	1	1	0	1	0	0	0	1	1	1	0	1	5	5	4	5	4	4	4	4	4	1	4	1	4	4	2	2	4	4
63	1	4	1	3	5	2	1	4	2	1	2	2	2	2	2	2	2	1	0	1	1	0	1	1	1	1	1	1	0	0	1	5	5	5	5	5	4	4	4	3	1	4	1	4	4	2	2	2	4
50	1	3	1	5	2	2	1	3	2	2	2	2	2	2	1	2	2	0	0	1	1	1	0	1	0	1	1	1	0	0	0	4	4	4	5	4	3	4	4	4	1	1	1	4	4	1	2	2	4
60	1	1	1	5	3	1	1	2	1	2	1	2	2	2	2	2	2	2	2	2	2	1	2	2	2	2	2	1	1	2	2	4	3	3	5	4	3	2	2	4	1	4	1	4	4	2	2	1	4
25	2	1	1	5	3	2	2	2	1	2	1	2	2	2	2	2	2	0	0	1	1	1	0	0	1	0	0	1	0	0	0	5	4	5	5	4	3	4	4	4	1	4	1	4	4	2	2	2	4
50	2	1	1	3	3	2	1	3	2	1	2	2	2	2	1	2	2	0	1	0	1	1	1	1	1	0	1	1	0	0	1	4	4	3	5	5	4	4	4	3	1	4	1	4	4	2	1	2	4
50	1	3	1	4	5	2	2	4	1	0	1	2	2	2	2	2	2	0	1	1	0	1	1	1	0	0	1	1	0	0	1	4	4	4	2	2	2	2	2	4	1	2	1	2	4	1	2	4	2
57	1	3	1	4	5	2	1	2	1	1	1	2	2	2	1	2	2	1	0	1	1	0	1	0	0	0	1	1	0	0	1	5	4	4	5	4	4	2	2	2	1	4	1	4	4	2	2	2	2
70	2	2	1	3	5	2	1	4	3	1	1	2	2	2	1	2	2	2	2	2	2	2	1	2	2	1	2	2	2	2	2	4	4	4	4	4	3	2	3	4	1	4	1	4	4	2	2	2	4
58	2	4	1	4	5	1	1	4	2	0	1	2	2	2	1	2	2	0	0	1	1	1	0	1	0	0	0	1	0	0	0	4	5	4	5	5	3	4	4	4	1	4	1	4	4	2	2	2	4
35	2	1	2	2	4	2	1	1	2	1	2	2	2	2	2	1	1	1	0	1	0	0	1	0	1	0	1	1	0	0	0	2	3	2	4	4	3	2	3	2	1	2	1	2	4	2	2	1	4
68	1	1	1	4	3	2	2	1	2	0	1	1	2	2	2	2	2	2	2	2	2	2	2	1	2	2	2	2	2	2	2	2	2	3	4	5	4	2	3	4	1	4	1	4	4	2	2	2	4
26	1	3	2	4	1	2	1	1	2	0	2	1	2	2	2	2	2	0	0	1	0	1	0	1	0	0	0	1	0	0	2	2	2	2	2	2	2	2	3	3	3	2	3	3	4	3	3	2	2
30	2	1	2	1	4	2	1	1	2	2	2	2	2	2	2	2	2	1	0	1	1	0	1	0	2	2	2	2	1	1	3	2	2	2	5	4	4	4	3	4	1	2	1	4	4	1	1	2	4
84	1	2	2	1	1	1	2	1	1	3	1	2	1	1	2	1	2	1	0	1	1	1	0	1	1	1	1	1	0	1	1	3	3	3	4	4	3	3	4	3	1	1	2	4	4	2	1	1	4
55	2	1	1	2	3	2	1	2	2	0	1	2	2	2	1	2	2	2	2	2	2	1	2	2	2	1	2	2	2	2	2	2	3	3	4	4	4	4	4	4	1	4	1	4	4	1	2	2	4
28	1	1	1	5	3	2	2	2	1	2	2	2	2	2	2	2	2	1	1	1	0	1	0	0	0	1	1	1	1	0	0	4	5	4	4	4	4	4	3	3	1	4	1	4	4	2	2	1	2
30	1	3	1	5	2	2	2	2	2	2	1	1	2	1	2	2	2	2	1	1	2	2	2	2	2	2	1	1	2	2	2	3	3	3	2	2	2	2	2	2	1	2	1	2	2	4	4	4	2
43	2	1	1	5	2	1	1	4	2	0	2	2	2	2	2	2	2	1	1	1	0	1	0	0	0	0	0	1	0	0	1	4	4	5	4	4	3	4	4	4	1	4	1	4	4	2	2	1	4
66	1	3	2	2	1	2	1	1	2	1	1	2	2	2	2	2	2	1	1	1	0	0	1	1	0	0	0	1	0	1	1	4	3	3	4	5	3	4	3	3	1	4	1	4	4	2	2	1	4
42	2	2	1	4	3	2	1	3	2	0	2	1	2	2	2	2	2	1	0	1	0	0	1	0	2	2	2	1	1	2	2	3	3	4	2	2	1	2	2	2	1	2	1	2	4	2	4	4	2
48	1	3	2	2	1	2	1	2	2	0	1	1	2	2	2	2	2	2	2	2	1	2	2	1	2	2	2	2	2	2	2	3	4	4	5	5	4	4	4	4	1	4	1	4	4	1	2	2	4
70	2	1	1	5	3	1	3	2	2	3	1	1	2	2	1	2	2	2	2	2	2	2	1	2	2	2	2	2	2	2	1	4	4	4	5	4	3	4	4	4	1	4	1	2	4	2	2	2	4
23	1	1	1	5	3	2	1	4	2	0	1	2	2	2	2	2	2	1	0	1	0	1	0	1	0	0	1	1	0	0	0	5	5	4	5	4	4	4	4	4	1	4	1	4	3	1	1	2	4
75	2	1	1	2	3	1	1	2	2	1	1	2	2	2	1	2	2	1	2	2	2	2	1	2	1	2	3	2	2	2	1	4	4	4	5	5	3	4	3	4	1	4	1	4	4	1	2	2	4
52	1	3	1	5	2	1	1	4	2	2	1	1	2	2	2	2	2	1	0	1	0	0	1	0	1	0	1	1	0	0	1	3	3	3	5	5	4	4	1	4	1	4	1	4	4	1	2	2	4
60	1	3	2	1	1	2	1	1	2	2	1	1	2	2	2	2	2	2	2	2	2	2	2	2	2	1	2	2	2	2	2	2	2	2	5	4	3	4	4	3	1	4	1	4	4	1	1	1	4
60	2	3	2	1	4	2	1	1	2	1	1	2	2	2	2	2	2	0	0	1	1	1	0	1	1	1	1	1	1	0	2	2	2	2	4	4	3	2	2	4	1	4	1	4	4	2	2	1	4
50	2	1	1	3	3	1	1	3	1	2	1	2	2	1	2	2	2	1	2	1	2	2	2	2	2	2	2	2	1	2	1	4	4	3	4	4	3	4	4	4	1	4	1	4	4	1	1	1	4
34	2	1	1	5	2	2	1	2	2	0	1	1	2	2	2	2	2	1	2	2	2	2	1	2	2	2	2	1	2	1	2	3	4	3	5	5	4	4	1	3	1	4	1	4	4	1	1	1	4
35	1	3	2	3	1	2	2	2	1	0	1	1	2	2	2	2	2	1	0	0	1	1	0	0	1	0	0	1	0	0	1	2	3	2	2	2	2	2	3	4	1	2	1	2	2	4	4	4	2
20	1	3	2	4	1	2	1	1	2	1	2	2	2	2	2	2	2	1	2	1	2	2	2	1	2	1	2	1	1	2	2	2	2	2	5	4	4	4	4	4	1	4	1	4	4	2	2	2	4
85	1	2	1	4	5	2	3	3	2	2	1	2	2	1	1	2	2	1	1	1	2	2	2	2	2	1	2	2	2	2	2	4	5	4	5	4	3	4	4	4	1	4	1	4	4	4	2	1	4
50	2	3	2	1	4	1	1	1	2	1	2	2	2	1	2	2	2	1	1	1	1	0	1	1	0	1	1	1	0	0	2	2	4	3	4	5	3	4	3	4	1	4	1	2	4	2	2	2	4
72	1	3	2	1	1	2	3	1	2	2	1	2	2	2	1	2	2	1	0	1	0	1	1	0	1	1	2	2	2	2	2	2	2	2	4	5	3	3	4	4	1	4	1	4	4	2	1	2	4
38	1	1	2	2	1	2	1	1	2	1	1	1	2	2	2	2	2	2	2	2	2	2	2	2	2	2	2	2	2	2	2	2	2	2	2	2	2	2	2	3	3	3	3	4	4	3	3	1	3
42	1	3	2	5	2	1	1	3	1	0	2	1	2	2	2	2	2	1	1	1	1	0	1	1	1	0	1	1	1	0	1	4	4	4	4	5	4	4	4	4	1	4	1	4	4	2	2	1	4
70	2	1	1	5	3	2	1	2	2	2	1	2	2	2	2	2	2	1	0	0	1	0	1	1	1	1	1	1	0	0	1	4	5	4	4	4	4	4	4	4	1	2	2	4	4	1	1	1	4
55	2	3	1	4	5	2	1	3	1	2	2	2	2	2	1	2	2	0	0	1	1	0	0	1	1	0	0	1	1	0	0	4	4	3	2	2	2	3	2	2	3	3	3	4	4	1	3	1	2
31	1	1	1	5	2	2	2	2	2	0	1	1	2	2	2	2	2	1	2	2	2	2	2	2	2	2	2	1	1	2	2	4	5	4	4	5	3	4	3	3	1	4	1	4	4	1	2	1	4
70	2	1	1	3	3	1	1	2	2	3	1	2	2	1	1	2	2	0	0	1	1	1	0	0	0	0	1	1	0	0	1	5	4	4	5	5	4	5	4	4	1	4	1	4	4	2	1	2	4
67	2	1	1	5	3	2	1	1	2	2	1	2	2	1	2	2	2	2	2	2	2	1	2	2	2	1	2	2	2	2	2	3	3	4	5	4	4	4	4	4	1	4	1	4	4	2	1	2	4
30	2	1	1	5	4	2	1	2	1	0	1	1	2	1	2	2	2	1	1	1	0	1	0	0	1	2	2	2	2	2	1	3	4	4	2	2	2	2	2	4	1	2	1	4	4	2	2	2	2
75	2	1	1	2	5	1	1	2	2	3	1	1	2	2	1	2	2	1	1	1	0	1	1	0	1	1	2	2	2	2	2	3	4	4	5	4	4	4	4	4	1	4	1	4	4	2	1	2	4
80	2	3	1	2	3	1	1	2	2	3	1	1	2	2	2	2	2	1	1	1	0	0	1	0	2	2	2	2	2	2	2	3	3	4	5	5	4	4	4	4	1	4	1	4	4	1	2	2	4
60	2	2	1	1	4	1	1	2	1	2	1	2	2	2	1	2	2	0	0	1	0	1	1	1	0	1	1	1	0	0	1	4	4	4	4	4	4	4	4	4	1	4	1	2	4	2	2	1	4
45	2	1	1	4	5	1	1	4	2	2	1	2	2	2	2	2	2	0	0	1	1	1	1	1	0	0	0	1	0	0	0	4	5	4	4	5	3	2	4	4	4	4	1	1	1	2	1	2	4
26	2	1	1	5	2	2	2	2	1	1	1	1	2	2	2	2	2	0	1	1	1	1	1	0	0	0	1	0	0	0	0	5	4	4	1	1	1	1	2	4	2	2	2	3	4	2	2	4	4
75	1	3	2	1	1	2	3	2	2	3	1	2	2	1	2	2	2	1	1	1	1	0	1	1	1	1	1	1	1	0	2	2	2	3	5	5	4	2	4	4	2	4	2	4	4	2	2	2	4
65	1	1	2	2	1	2	1	2	3	2	2	2	2	2	2	2	2	1	0	1	0	1	0	1	1	0	1	1	1	1	1	2	3	3	5	5	4	2	4	4	2	4	2	4	4	2	2	2	5
50	2	1	1	2	3	1	1	3	2	3	1	1	2	2	1	2	2	2	2	2	2	2	2	2	2	2	2	2	2	1	1	3	4	4	5	3	3	2	4	4	1	4	1	4	4	2	2	2	4
56	1	3	2	1	1	2	1	2	3	1	1	1	2	2	1	2	2	2	2	1	2	2	2	2	2	2	2	2	1	2	2	2	2	3	5	4	3	2	4	4	1	4	1	4	4	2	2	2	4
50	2	3	1	5	2	1	1	4	2	3	1	2	2	2	2	2	2	1	0	1	1	1	1	0	0	1	1	1	0	0	0	5	5	4	5	5	3	4	4	4	1	4	1	4	4	2	4	4	4
62	1	1	1	5	3	1	1	2	1	3	1	2	2	2	1	2	2	0	1	1	1	0	0	1	0	0	1	0	1	0	0	5	4	5	5	5	3	4	5	5	1	5	1	4	5	2	2	2	5
25	1	3	1	5	2	2	2	3	1	0	1	1	2	1	2	2	2	1	0	1	0	1	0	1	2	2	2	2	2	2	2	3	4	4	5	5	5	1	3	4	1	5	1	4	5	2	5	2	5
40	2	3	1	4	5	1	1	4	2	0	1	1	2	2	2	2	2	0	0	1	1	1	1	0	1	0	1	1	1	0	0	4	4	4	5	5	4	4	3	4	1	5	1	5	5	1	5	2	4
50	2	3	1	4	3	1	1	4	2	2	1	1	2	2	2	2	2	1	1	2	2	2	2	2	2	2	2	2	2	2	2	3	3	4	5	2	2	2	2	2	2	3	3	3	3	3	3	3	2
30	1	1	1	5	2	2	2	4	1	3	1	2	2	2	2	2	2	0	0	1	1	1	0	1	0	1	1	1	0	0	0	5	4	5	5	5	3	5	5	5	1	5	1	5	5	2	1	2	4
77	1	1	1	5	3	1	3	2	1	3	1	2	2	2	2	2	2	1	1	2	2	2	2	3	2	2	2	2	2	2	2	3	3	3	5	5	3	4	5	5	1	5	1	4	4	2	2	1	4
54	1	3	1	5	2	2	1	4	1	2	1	2	2	2	2	2	2	1	0	1	0	0	0	1	1	0	0	1	1	1	0	5	3	4	5	5	4	2	5	5	1	4	1	4	4	2	2	2	5
55	2	3	1	3	3	1	1	4	2	2	1	1	2	2	2	2	2	1	0	1	1	0	1	1	2	2	2	2	2	2	2	3	3	3	5	4	3	5	3	5	1	4	1	4	4	2	2	2	4
70	2	1	2	1	4	1	3	1	2	2	1	2	2	2	2	2	2	1	1	1	0	1	1	0	0	0	0	1	1	1	1	2	2	3	5	3	4	1	4	4	1	2	1	4	5	2	2	1	5
25	1	3	1	5	3	2	2	4	1	2	1	2	2	2	2	2	2	1	1	1	1	1	0	1	0	0	0	1	0	0	0	5	5	4	5	5	3	2	4	4	2	4	2	5	5	2	2	2	5
75	1	3	2	1	1	2	1	1	2	3	1	2	2	2	2	2	2	1	1	1	1	1	1	0	1	0	1	1	1	0	1	2	3	4	5	5	4	3	2	4	2	4	2	5	5	2	2	2	4
70	2	3	2	1	4	1	1	1	2	2	1	2	2	2	2	2	2	1	2	2	2	2	2	2	1	1	2	2	2	2	3	2	2	2	5	5	3	2	4	5	2	2	2	2	2	2	2	2	2
50	2	1	1	2	3	1	1	4	2	0	1	1	2	2	1	2	2	1	1	1	0	1	1	1	2	2	2	2	2	2	2	3	3	3	5	5	3	4	4	5	1	5	1	5	5	2	2	4	4
75	1	1	1	4	3	1	1	2	1	3	1	2	2	1	2	2	2	1	1	1	0	0	0	1	0	1	0	1	1	0	1	4	4	4	5	5	3	4	4	4	1	4	1	4	4	2	2	2	4
63	1	2	1	4	5	1	1	4	2	3	1	2	2	2	1	2	2	1	1	1	1	0	0	0	0	0	0	1	0	0	1	4	4	5	5	5	4	1	4	5	1	1	1	5	5	2	2	1	5
46	2	1	1	5	2	1	1	4	2	2	1	2	2	2	2	2	2	1	1	1	1	0	0	0	1	0	1	1	0	0	0	4	4	5	5	2	1	4	4	5	1	1	2	4	1	2	2	2	2
70	1	3	1	2	3	1	1	4	2	2	1	2	2	2	2	2	2	1	1	1	0	0	0	0	0	0	1	1	0	0	1	4	4	5	5	5	5	4	4	4	1	2	1	1	5	2	1	2	5
26	1	1	1	5	3	2	2	1	1	2	1	2	2	2	2	2	2	0	0	1	1	1	1	2	1	0	1	1	0	0	0	4	4	5	5	3	3	2	5	4	2	4	1	4	5	2	2	2	4
75	1	3	2	1	1	1	1	2	3	3	1	2	2	2	2	2	2	1	0	1	1	0	1	1	1	0	1	1	0	0	2	2	3	3	4	1	2	2	2	2	4	2	3	1	1	3	4	3	2
60	2	1	1	5	3	1	3	3	2	2	1	1	2	2	1	2	2	2	2	2	2	2	2	2	2	1	2	2	2	2	2	3	2	3	2	2	1	1	4	3	2	1	1	4	4	2	2	2	4
70	1	2	2	2	1	1	1	2	3	2	1	2	2	2	2	2	2	1	1	1	1	0	1	1	0	0	1	1	1	1	1	3	3	3	5	5	5	5	4	4	1	4	1	5	4	2	2	2	4
60	2	3	2	1	4	1	1	2	3	2	1	2	2	2	2	2	2	1	1	1	1	1	0	0	1	0	0	1	1	1	1	3	3	3	4	4	3	2	2	2	3	4	1	2	5	5	5	4	5
20	1	1	1	5	3	2	1	4	1	2	1	1	2	2	2	2	2	1	1	1	0	0	0	0	0	0	0	1	0	0	0	5	4	5	5	5	4	5	5	5	1	4	1	2	5	2	2	3	4
28	1	3	1	5	3	2	2	4	2	0	1	1	2	2	2	2	2	0	0	1	1	1	0	0	0	0	0	1	0	0	0	5	5	5	5	5	3	4	5	5	1	4	1	5	4	1	2	2	5
30	1	3	1	5	2	2	2	4	2	3	1	1	2	2	2	2	2	0	1	1	1	1	1	1	0	0	1	1	0	0	0	4	4	4	4	3	2	2	3	3	3	3	3	1	3	2	2	2	2
25	1	1	1	5	2	2	2	3	2	2	1	1	2	1	2	2	2	0	0	1	0	1	1	1	1	1	0	1	0	0	0	4	5	4	5	4	4	4	5	3	1	4	1	1	1	2	2	2	2
18	1	1	1	4	3	2	1	4	1	3	1	2	2	2	2	2	2	0	0	1	1	1	1	1	1	0	0	1	0	0	0	4	4	5	5	5	4	3	2	1	2	2	4	2	2	3	3	2	1
20	2	1	1	5	7	2	1	4	2	0	1	1	2	2	2	2	2	1	2	2	3	2	2	1	1	2	2	2	2	2	2	2	3	3	4	4	3	4	2	2	2	2	3	2	2	2	2	2	2
45	2	1	1	5	5	1	1	3	2	2	1	1	2	2	2	2	2	1	1	1	1	0	1	0	1	1	2	2	2	2	2	3	4	5	5	4	3	4	4	3	4	3	4	4	5	1	1	2	2
30	1	2	2	3	1	2	1	1	2	1	1	1	2	2	2	2	2	1	1	1	1	0	1	1	2	2	2	1	2	2	2	2	2	3	3	5	3	4	4	3	2	2	1	2	2	2	3	3	2
40	1	1	1	5	2	1	1	4	2	1	1	2	2	2	2	2	2	0	0	1	1	1	1	1	1	0	1	1	1	0	0	5	4	5	5	5	3	4	1	5	1	4	1	4	5	2	1	1	4
80	1	1	1	5	6	1	3	2	2	3	1	1	1	2	1	2	2	2	2	2	2	2	2	2	2	2	2	2	2	2	2	2	3	3	2	2	1	3	1	1	3	1	4	2	2	4	4	4	1
45	1	3	1	5	5	2	1	4	1	2	1	1	2	2	1	2	2	1	1	1	0	0	0	0	0	0	0	1	1	0	1	4	4	4	5	5	4	1	4	5	2	5	1	5	5	2	2	2	4
70	1	1	1	5	6	1	1	2	2	2	1	1	2	2	2	2	2	2	2	2	2	1	2	1	2	2	2	2	2	1	2	3	3	3	4	4	2	2	2	2	4	2	3	4	5	2	2	2	2
25	1	3	1	5	3	2	2	3	1	2	2	2	2	2	2	2	2	0	1	1	1	1	1	1	1	0	0	1	1	0	0	4	4	5	5	5	4	4	4	3	1	5	2	5	5	5	2	2	4
60	2	1	1	4	3	1	1	3	2	2	1	2	2	2	2	2	2	0	0	1	1	1	0	0	0	0	0	1	1	1	1	4	4	4	5	5	4	4	4	5	1	5	1	4	4	4	2	2	5
33	1	3	1	5	2	2	2	3	2	2	2	2	2	2	2	2	2	0	1	1	1	1	1	1	1	1	0	1	0	0	0	4	4	5	5	5	5	5	4	4	1	5	1	4	4	2	2	4	4
18	2	3	2	4	1	2	1	2	3	0	1	1	2	2	2	2	2	1	1	1	1	2	2	2	2	2	2	2	2	2	2	2	2	2	4	4	4	2	3	4	2	2	1	4	4	1	1	1	4
18	2	1	2	4	1	2	1	2	2	1	2	1	2	2	2	2	2	1	1	1	1	0	0	0	0	0	0	1	1	0	2	2	2	3	5	4	5	4	4	2	1	2	1	1	1	1	2	2	2
50	1	1	1	5	2	1	1	4	2	2	1	2	2	1	1	2	2	0	1	1	1	1	1	1	1	1	1	1	0	0	0	5	4	5	5	5	4	4	5	4	4	2	3	3	2	3	2	2	2
75	2	1	1	4	6	1	1	2	2	2	1	2	2	1	1	2	2	2	2	2	2	1	1	2	2	1	2	2	1	2	2	4	3	4	2	2	2	2	2	3	3	2	3	3	3	2	2	2	4
78	1	4	2	2	1	2	1	1	2	3	1	1	2	2	2	2	2	1	1	1	1	1	0	0	2	2	1	2	2	2	3	2	2	2	5	5	4	5	4	4	4	4	1	4	4	4	4	4	4
75	2	3	2	1	4	1	1	2	2	2	1	2	2	2	1	2	2	1	0	1	0	1	1	1	1	1	1	1	1	1	1	2	3	3	5	5	4	4	4	4	1	4	1	5	5	2	2	2	4
61	1	1	1	4	7	1	1	2	2	3	1	2	2	1	2	2	2	2	2	1	1	3	2	2	2	2	2	2	1	1	3	2	2	3	2	2	2	2	1	2	4	2	4	2	2	4	4	3	2
23	2	1	1	5	3	2	1	4	1	3	1	2	2	2	2	2	2	1	0	1	1	1	0	0	0	0	1	1	1	0	0	4	4	4	5	5	4	5	5	4	4	4	2	4	4	2	4	4	4
18	2	1	1	4	3	2	1	4	1	1	1	2	2	2	2	2	2	0	0	1	1	0	1	0	0	0	0	1	0	0	0	4	4	5	5	5	4	5	5	4	1	1	2	5	1	2	2	2	5
22	1	1	1	5	3	2	1	4	2	2	1	2	2	2	2	2	2	1	0	0	1	1	0	0	0	1	1	1	1	0	0	5	4	4	5	5	4	5	5	5	1	4	1	4	4	4	1	2	3
82	1	3	2	1	1	2	3	1	1	3	2	1	2	2	2	2	2	2	2	2	2	2	2	2	2	2	2	2	2	2	3	2	3	3	5	5	4	5	4	3	1	2	2	4	4	3	2	2	2
40	2	1	2	2	1	2	1	2	3	0	1	1	2	2	2	2	2	1	1	1	0	1	0	1	0	0	1	1	1	1	2	2	2	3	5	3	4	4	4	4	4	2	3	2	2	4	2	2	2
45	2	3	2	2	1	1	1	2	2	2	1	2	2	2	1	2	2	1	0	0	1	1	1	0	1	2	2	2	2	2	2	3	3	3	5	5	4	4	4	3	4	2	2	2	2	2	2	2	3
29	2	1	2	4	1	2	1	2	2	1	1	1	2	1	2	2	2	1	0	1	0	0	1	0	2	2	2	1	2	2	2	2	3	3	5	5	4	4	3	3	2	2	1	2	1	4	2	2	2
55	2	1	1	5	5	1	1	4	2	2	1	1	2	2	2	2	2	1	1	1	1	0	1	1	1	1	2	1	0	0	0	4	4	4	5	5	5	5	4	3	4	3	2	2	4	4	2	2	2
18	2	1	1	4	7	2	1	2	2	1	1	2	2	2	2	2	2	1	1	1	1	1	0	1	2	2	2	2	2	2	3	2	3	2	5	4	2	3	3	3	1	2	2	1	3	4	3	2	3
70	1	1	1	4	6	1	1	2	2	3	1	2	2	2	1	2	2	1	0	1	1	0	1	0	0	0	1	0	1	0	0	4	4	4	5	2	3	3	2	2	3	2	2	1	2	2	2	3	2
60	1	3	1	4	5	1	1	4	2	0	1	2	2	1	2	2	2	2	2	2	0	2	1	2	2	2	2	1	2	2	2	3	3	3	4	3	3	2	2	2	3	3	3	2	2	2	2	2	2
45	1	3	1	5	2	1	1	4	1	2	1	2	2	2	1	2	2	1	0	1	0	1	1	0	1	0	1	1	1	1	1	4	4	5	4	4	3	3	4	4	1	4	1	1	3	4	2	2	2
35	1	3	1	3	5	2	1	4	2	0	2	1	2	2	2	2	2	1	1	1	1	0	1	1	2	2	2	1	2	2	2	3	4	4	5	5	4	3	3	2	3	2	1	2	2	3	2	2	3
55	2	1	1	5	2	1	1	3	2	2	1	1	2	2	1	2	2	1	0	0	1	0	1	0	2	2	2	2	1	2	2	4	5	4	5	5	3	3	4	2	1	3	3	2	1	3	2	4	4
96	1	1	1	4	6	1	3	2	2	3	1	2	2	2	2	2	2	1	0	0	1	0	1	0	0	0	1	1	1	1	0	4	4	4	5	2	2	3	3	3	2	4	4	3	3	4	4	3	2
79	1	1	1	5	3	1	2	2	1	2	1	2	2	2	1	2	2	2	1	2	0	2	2	2	2	2	2	2	2	1	2	4	4	4	5	5	3	4	3	2	3	1	2	1	2	4	2	2	3
22	1	3	2	4	1	2	1	2	2	0	2	1	2	2	2	2	2	1	1	0	1	1	0	1	2	2	2	2	2	2	2	2	2	2	4	2	2	3	2	2	4	2	1	1	1	4	4	2	2
72	1	4	1	4	5	1	1	4	2	3	1	2	2	2	1	2	2	1	1	1	0	0	0	1	0	1	1	0	1	1	1	4	4	5	4	5	2	3	3	2	2	1	2	1	3	4	2	2	2
18	2	1	1	4	7	2	1	3	2	3	1	1	2	2	2	2	2	1	1	1	1	0	1	1	2	2	2	2	2	2	2	4	5	4	5	5	3	4	3	2	1	3	3	2	1	5	2	2	3
70	2	1	1	4	3	1	1	3	1	2	1	2	2	2	1	2	2	1	1	1	0	1	0	0	1	0	1	1	1	1	0	4	4	4	5	5	4	4	3	3	4	2	2	2	3	4	3	2	2
70	2	3	2	1	1	1	1	2	2	2	1	2	2	1	2	2	2	1	2	2	0	2	2	1	2	2	2	2	1	2	2	2	3	2	3	4	3	3	2	1	2	2	2	2	2	4	3	2	2
70	2	2	2	1	1	2	1	4	3	3	1	1	1	2	2	2	2	2	2	2	1	2	2	2	2	2	1	1	2	2	3	2	2	3	5	5	3	3	2	2	3	2	1	2	3	2	2	2	2
30	1	3	2	3	1	2	1	2	2	1	2	1	2	2	2	2	2	1	1	1	1	1	0	1	2	2	2	1	1	2	3	2	3	2	5	5	3	4	3	2	2	2	1	1	4	5	2	2	4
63	2	2	1	4	3	2	3	2	2	3	1	2	2	2	1	2	2	1	1	0	1	1	1	0	1	1	1	0	1	1	1	4	4	4	2	2	2	2	3	2	2	2	3	2	2	3	3	2	3
47	1	4	1	5	2	1	1	4	2	3	1	2	2	2	1	2	2	1	1	0	1	0	1	0	1	1	1	1	1	1	1	4	4	4	5	5	3	5	4	3	1	2	1	4	4	4	2	2	4
60	1	1	1	4	7	1	1	2	2	2	1	2	2	1	2	2	2	2	2	2	0	2	2	2	2	2	2	2	2	2	1	4	4	4	5	5	3	4	4	2	2	2	1	1	4	4	2	2	4
70	1	1	1	5	6	1	1	4	2	3	1	2	2	2	1	2	2	1	1	1	1	0	1	1	1	1	1	1	1	1	1	4	5	4	5	5	3	3	3	2	2	1	2	1	4	1	2	2	5
22	1	3	2	4	1	2	1	2	2	0	1	1	2	1	2	2	2	1	1	1	1	1	1	0	2	2	2	1	2	2	3	2	3	3	5	5	4	2	2	2	2	2	3	2	2	3	2	2	2
50	2	1	1	4	2	1	1	3	2	2	1	2	2	1	2	2	2	1	1	1	1	0	1	1	0	1	2	1	1	0	0	4	5	4	2	3	3	3	2	2	4	2	1	2	2	2	2	2	3
25	1	3	2	5	1	2	2	2	3	0	1	1	2	2	2	2	2	1	1	1	1	1	1	0	2	2	2	2	1	2	3	2	3	3	5	4	3	4	4	4	2	4	1	4	4	4	2	2	4
58	1	1	1	5	5	2	1	4	2	3	1	2	2	2	1	2	2	1	1	1	1	0	0	1	0	0	0	1	1	1	0	5	4	5	5	5	4	2	2	2	2	2	2	4	4	1	1	2	4
20	1	3	1	5	7	2	1	4	2	0	1	1	2	2	2	2	2	1	1	1	1	1	1	0	2	2	2	1	2	2	2	3	4	4	5	5	3	4	4	3	1	4	1	3	4	2	2	4	4
45	2	1	1	5	5	1	1	4	2	2	2	1	2	2	2	2	2	1	2	2	0	2	2	2	2	1	2	2	1	2	2	3	4	4	2	2	2	2	3	2	2	1	2	1	2	2	4	4	2
57	1	2	1	4	5	1	1	4	3	2	2	2	2	2	2	2	2	1	1	1	1	0	0	0	0	1	1	1	1	1	1	3	3	3	4	4	3	2	2	2	2	2	1	4	4	2	2	2	2
45	1	1	1	5	2	1	1	3	2	1	1	2	2	1	2	2	2	2	2	2	0	2	2	1	2	1	2	2	2	2	2	2	3	4	2	2	2	2	2	2	2	2	1	2	2	4	4	4	2
75	1	3	1	5	6	1	1	2	2	3	1	2	2	1	1	2	2	1	1	1	1	0	0	1	1	1	1	1	1	1	1	4	4	4	5	5	4	5	2	4	1	2	2	2	3	2	2	2	2
25	2	1	1	5	2	2	2	3	2	2	1	1	2	2	2	2	2	1	1	1	0	1	1	0	1	1	1	1	1	1	1	5	4	4	5	3	3	4	4	4	1	2	2	1	4	2	2	2	4
30	2	3	2	2	4	2	1	1	1	1	1	2	2	2	2	2	2	1	1	1	1	0	1	1	2	2	2	2	2	2	3	2	3	3	5	5	3	4	3	3	1	2	1	1	4	4	3	2	2
100	1	1	2	2	1	1	3	1	1	1	1	2	2	2	2	2	2	1	1	1	1	0	1	1	1	0	1	1	1	1	1	3	3	3	5	5	3	2	4	4	1	1	2	4	4	1	2	2	3
30	1	1	1	5	2	2	1	4	2	2	1	2	2	2	2	2	2	1	1	1	1	1	1	0	1	0	1	1	1	0	1	4	4	5	5	5	3	4	4	2	1	2	1	4	4	2	2	2	2
43	2	1	1	5	2	1	1	3	2	2	1	2	2	2	2	2	2	1	1	1	0	1	0	0	0	0	1	1	0	0	0	4	5	4	5	4	3	3	4	4	1	4	1	5	4	2	2	2	4
50	1	1	1	5	5	1	1	4	1	2	1	2	2	2	1	2	2	1	1	1	0	0	0	1	1	0	1	1	1	1	0	4	5	4	5	4	4	2	3	4	1	4	1	4	4	2	2	2	3
41	2	2	1	3	3	2	3	2	2	2	1	2	2	2	2	2	2	1	1	0	0	0	1	1	1	0	1	1	0	0	0	4	4	3	5	4	3	2	2	3	1	2	2	2	4	1	1	2	3
70	1	3	1	5	6	1	1	2	2	3	1	2	2	1	1	2	2	2	2	2	2	1	2	2	1	2	2	2	2	2	2	3	3	4	5	4	3	2	2	2	2	2	2	2	4	2	2	2	2
24	1	1	1	5	3	2	1	4	2	1	2	1	2	2	2	2	2	1	1	1	0	1	0	1	2	2	2	2	2	2	2	3	4	4	5	5	3	4	4	3	1	4	2	4	4	2	2	1	4
65	2	3	1	2	3	1	1	3	1	2	1	2	2	1	2	2	2	1	2	2	2	2	1	2	2	2	2	1	2	2	1	4	4	4	5	4	3	4	3	4	1	4	1	4	4	1	1	1	4
58	1	3	1	5	2	1	1	3	2	3	1	2	2	2	1	2	2	2	2	2	2	1	2	2	1	2	2	1	2	1	2	4	4	4	4	3	3	2	3	4	1	2	1	4	4	2	1	2	2
58	1	4	1	4	5	1	1	4	2	2	1	2	2	1	1	2	2	1	0	1	0	0	1	1	1	1	1	1	1	0	0	4	5	4	5	5	4	3	4	4	1	4	1	4	4	2	2	4	5
75	1	3	2	2	1	1	3	1	2	2	2	1	2	2	2	2	2	2	2	2	2	2	2	2	2	2	2	2	2	2	2	2	3	3	5	4	3	2	2	2	1	2	2	2	2	2	2	2	4
67	1	1	1	5	5	2	1	4	2	2	1	1	2	2	2	2	2	2	2	1	2	2	2	2	2	2	2	2	2	2	2	4	4	4	4	3	2	2	2	1	3	3	3	3	3	2	2	2	2
68	1	2	1	2	5	1	1	4	3	2	1	2	2	2	1	2	2	1	0	1	0	1	0	1	0	1	1	1	1	0	0	4	4	4	5	5	4	3	2	1	2	4	1	3	5	2	1	2	4
55	1	1	1	5	5	1	1	3	2	2	1	1	2	2	1	2	2	1	1	1	1	0	1	1	0	0	1	1	1	0	0	4	5	4	5	4	3	4	4	4	1	4	1	4	4	2	2	4	3
50	1	1	1	5	2	1	1	3	1	2	1	2	2	2	2	2	2	1	1	1	0	0	0	0	0	0	0	1	0	0	0	4	5	4	5	4	5	4	3	4	1	4	1	5	4	2	2	2	1
50	1	1	1	5	2	1	1	4	2	2	1	1	2	2	2	2	2	1	0	1	0	0	0	1	0	0	1	1	0	0	0	4	4	4	5	4	3	4	4	4	1	4	1	5	4	2	2	2	5
66	1	1	1	5	5	1	1	2	1	2	1	2	2	1	1	2	2	1	0	1	0	1	0	0	1	0	1	1	1	0	0	4	4	4	5	4	3	4	3	3	1	4	1	4	4	2	3	2	4
80	1	3	2	1	1	2	3	2	2	3	1	2	2	1	2	2	2	1	1	2	2	2	2	2	2	2	2	2	2	2	2	2	2	2	5	4	3	5	4	4	1	4	1	4	3	2	2	1	1
27	1	3	1	5	3	2	1	3	1	2	1	2	2	2	2	2	2	1	1	1	1	0	0	0	0	0	1	1	0	0	0	5	4	4	5	4	3	4	5	4	1	4	2	4	4	2	2	2	2
18	2	3	2	4	1	2	1	2	2	2	2	1	2	2	2	2	2	1	2	1	2	2	2	2	2	2	2	2	2	2	2	2	2	2	4	4	4	4	3	2	2	1	2	1	2	2	2	2	2
60	1	4	2	1	1	2	3	1	1	3	1	2	2	1	2	2	2	2	2	2	2	2	2	2	2	2	2	2	2	2	3	2	2	2	4	4	3	3	3	4	3	2	2	2	2	4	2	3	4
50	2	3	2	1	4	2	1	1	2	1	1	1	2	2	2	2	2	1	1	1	1	0	1	1	1	2	2	2	3	1	2	2	3	2	4	5	4	4	4	3	1	2	1	3	4	4	3	2	2
70	1	1	1	2	6	1	1	2	1	3	1	2	2	1	1	2	2	1	1	1	1	0	1	1	0	0	1	1	0	0	0	5	4	4	5	4	3	4	3	3	1	1	1	4	4	4	2	2	2
38	2	3	1	5	2	1	1	3	2	1	1	2	2	2	2	2	2	1	1	1	1	1	1	0	2	2	2	2	2	2	2	3	4	4	4	4	4	4	4	3	1	1	2	1	2	2	2	3	4
80	1	1	2	2	1	1	1	2	2	1	1	2	2	2	2	2	2	1	1	1	0	0	0	1	1	1	1	1	0	0	2	2	3	3	5	5	4	5	4	4	1	4	2	4	4	2	2	2	4
40	2	1	1	5	2	2	1	2	1	1	1	2	2	2	2	2	2	1	1	1	1	1	1	0	0	1	1	1	1	0	0	4	4	4	5	5	4	4	3	3	1	2	2	1	2	1	2	1	2
60	2	3	2	1	4	1	1	2	2	2	1	2	2	2	2	2	2	2	2	2	2	2	2	2	2	2	2	2	2	2	2	2	3	2	4	5	3	4	5	3	1	1	2	1	2	3	2	1	2
25	1	3	1	5	3	2	1	3	1	0	1	1	2	2	2	2	2	1	1	0	1	1	1	1	1	0	1	1	0	0	1	4	4	4	4	5	3	3	3	4	1	2	2	2	4	4	2	2	4
64	1	3	2	5	1	1	1	2	2	2	1	1	2	2	2	2	2	1	2	2	2	2	2	2	2	2	2	2	2	1	2	2	3	3	5	4	4	4	3	3	1	1	2	1	4	2	2	2	5
60	1	1	1	5	3	1	1	3	2	3	1	2	2	2	1	2	2	1	1	1	1	0	1	1	1	0	1	1	1	0	1	4	4	4	5	5	3	4	4	4	2	4	1	4	3	1	1	2	5
83	1	1	1	2	1	1	3	1	3	2	1	2	2	2	2	2	2	2	2	2	2	2	2	2	2	2	2	2	1	1	2	2	3	3	2	2	1	2	3	2	4	1	1	2	2	4	4	4	1
50	2	4	2	1	4	2	1	1	2	1	2	2	2	2	2	2	2	2	2	2	2	2	2	2	2	2	2	2	2	2	3	2	2	2	1	3	3	3	4	2	4	1	2	1	2	1	4	2	4
35	1	1	1	5	2	2	1	3	1	0	1	2	2	2	2	2	2	1	1	1	0	0	1	1	1	0	1	1	1	0	0	4	4	4	5	4	4	3	1	4	2	4	1	4	4	2	2	2	4
80	2	1	2	1	1	2	3	1	1	2	1	2	2	2	2	2	2	1	1	2	3	2	2	2	2	2	2	2	2	2	2	2	3	2	5	4	3	5	4	4	1	4	1	4	4	1	1	2	4
26	1	1	1	5	3	2	2	3	2	3	1	2	2	2	2	2	2	1	0	1	0	0	1	0	1	0	1	1	1	0	0	4	5	4	5	4	4	5	5	3	1	4	1	4	4	1	1	2	5
21	1	1	1	5	7	2	1	3	1	0	1	2	2	2	2	2	2	1	0	0	1	1	0	1	1	1	1	1	0	0	0	5	5	4	5	4	3	4	3	3	1	1	1	4	4	1	1	2	5
40	2	3	1	5	2	1	1	3	1	2	1	2	2	2	2	2	2	1	0	1	1	0	1	1	1	0	1	1	0	0	0	4	4	5	5	4	3	4	3	2	1	1	2	1	1	2	4	4	1
70	2	3	1	3	3	1	1	2	2	3	1	2	2	1	2	2	2	3	2	1	2	1	2	2	2	2	2	2	2	2	2	4	4	4	5	4	3	2	2	2	2	2	2	2	2	3	2	2	2
70	1	2	1	4	5	1	3	4	2	3	1	2	2	2	1	2	2	1	0	1	1	0	1	1	2	2	2	2	2	2	2	4	4	4	5	4	3	4	4	4	1	4	1	4	4	2	2	2	4
40	2	4	1	5	5	2	1	4	2	1	1	2	2	2	2	2	2	1	0	1	1	0	1	1	0	0	1	1	0	0	0	4	4	4	5	4	4	4	3	4	1	4	1	4	4	1	2	3	4
28	1	2	1	5	2	2	2	4	1	2	1	2	2	2	2	2	2	1	1	1	0	1	0	0	1	2	2	1	2	2	2	4	4	4	5	5	4	3	4	4	1	4	1	2	4	2	2	2	4
60	2	2	1	3	3	2	1	4	2	0	2	2	2	2	1	2	2	1	1	1	0	1	0	0	1	1	2	2	2	1	2	3	3	4	2	2	2	3	2	2	2	2	2	2	2	4	4	4	2
18	2	1	1	4	6	2	1	4	2	2	1	2	2	2	2	2	2	1	1	1	1	0	1	1	0	1	1	1	1	0	0	5	4	4	5	4	3	4	3	3	1	4	1	4	4	2	2	2	4
50	2	3	2	3	4	2	1	3	1	1	2	2	2	2	2	2	2	1	1	1	1	0	0	0	0	0	1	1	1	0	0	4	4	4	5	4	3	4	4	4	1	4	1	4	4	1	2	2	4
45	2	1	1	3	3	1	1	2	2	1	2	1	2	2	2	2	2	1	1	1	0	1	0	0	2	2	2	2	1	2	2	3	3	3	4	4	3	3	3	4	1	1	3	1	1	1	4	2	4
50	2	3	1	3	3	1	1	2	2	0	1	1	2	2	2	2	2	2	2	2	2	2	1	2	2	1	2	2	1	2	2	3	3	4	5	5	4	4	4	3	1	4	2	4	4	2	2	2	4
68	1	1	1	5	6	1	3	2	2	3	2	2	2	2	1	2	2	1	1	0	1	1	1	1	0	0	1	1	1	0	0	4	4	3	5	5	4	4	4	4	1	4	2	4	4	1	2	2	4
28	1	3	2	4	1	2	2	2	2	0	2	1	2	2	2	2	2	1	2	2	2	2	1	2	2	2	2	1	2	2	2	2	3	2	4	4	3	3	3	3	3	3	3	3	2	3	3	1	1
21	1	3	1	4	3	2	1	2	2	2	2	1	2	2	2	2	2	1	1	1	1	1	0	0	2	2	2	2	2	2	2	3	4	3	5	4	3	4	4	3	1	4	1	1	2	2	1	2	4
70	1	2	1	4	5	1	3	4	3	3	1	2	2	2	1	2	2	1	1	1	1	1	1	0	0	0	1	2	0	0	0	4	4	5	4	4	2	3	4	2	1	1	2	1	4	1	1	2	4
56	1	1	1	5	2	1	1	3	2	2	2	1	2	2	1	2	2	2	2	2	2	2	2	2	2	1	2	2	2	2	2	4	4	4	2	1	1	2	3	3	3	3	3	2	3	2	2	4	2
55	1	3	1	4	5	2	1	4	2	1	2	1	2	2	2	2	2	1	2	3	3	2	2	1	2	2	1	1	2	2	2	4	4	3	5	5	4	3	1	4	1	4	1	4	4	2	2	1	4
84	1	3	2	2	1	1	3	2	1	3	1	2	2	1	2	2	2	1	2	2	2	2	2	2	2	2	2	2	2	2	2	2	2	2	5	5	3	3	1	2	1	1	2	4	4	1	1	1	4
30	2	2	2	2	1	2	1	1	3	2	1	2	2	2	2	2	2	1	0	0	1	1	1	1	0	1	1	1	1	0	1	3	3	3	5	5	4	4	4	4	1	1	2	4	4	1	1	1	4
65	2	2	2	2	1	2	1	2	3	1	2	2	2	2	2	2	2	1	2	2	3	1	2	2	2	2	2	1	2	2	3	2	3	2	5	4	3	4	4	4	1	4	1	4	4	1	1	1	4
40	1	3	1	5	5	1	1	3	2	2	1	2	2	2	2	2	2	2	2	2	2	1	1	2	2	1	2	2	2	2	2	4	4	4	4	5	3	3	2	1	2	4	1	2	4	1	2	1	4
28	2	1	1	5	2	2	2	3	2	2	1	2	2	2	2	2	2	1	1	1	1	0	1	1	0	0	0	1	0	0	0	4	5	5	4	4	3	4	4	4	1	4	1	4	4	1	2	2	4
22	2	3	1	5	7	2	1	3	1	0	2	1	2	2	2	2	2	1	0	1	1	1	1	1	0	0	1	1	0	0	0	4	3	4	5	5	3	4	4	4	1	1	2	1	2	2	2	2	2
68	1	2	2	2	1	2	3	1	2	1	2	1	2	2	2	2	2	2	2	2	2	2	2	1	2	2	3	2	2	2	2	2	2	2	5	5	3	4	4	4	1	4	2	2	4	3	1	2	4
69	2	1	1	2	3	1	1	2	2	2	1	2	2	2	1	2	2	1	1	1	0	0	1	1	1	1	1	1	1	0	0	4	4	4	5	5	3	4	4	4	1	1	2	1	4	1	2	2	2
57	1	1	1	4	5	2	1	4	2	3	1	2	2	2	2	2	2	1	1	1	1	0	0	0	1	0	0	1	1	0	0	4	5	5	5	5	4	3	4	3	1	1	1	1	2	2	2	2	2
30	2	3	2	1	4	2	1	1	2	2	1	2	2	2	2	2	2	0	0	0	1	1	1	0	1	1	1	1	1	0	1	3	4	4	5	5	4	4	3	4	3	3	4	3	3	1	1	2	2
59	1	1	1	5	2	1	1	2	1	2	1	1	2	2	1	2	2	2	2	2	2	1	2	2	2	1	2	2	2	2	2	3	4	4	2	2	2	3	2	2	3	3	3	3	3	2	2	4	2
30	1	1	1	5	5	2	2	2	1	0	1	2	2	2	2	2	2	1	1	1	1	0	1	1	1	0	1	1	1	0	0	4	5	4	5	5	4	4	4	3	1	2	2	1	4	1	1	2	4
80	2	1	1	1	4	1	1	2	2	3	1	2	2	2	2	2	2	2	2	2	2	1	2	2	2	2	2	1	2	2	3	4	5	4	5	5	3	4	4	3	1	1	2	1	4	1	1	2	4
60	2	1	1	2	3	1	1	2	2	2	1	2	2	2	1	2	2	1	1	1	1	0	1	0	0	0	1	1	0	0	1	4	5	4	5	5	4	4	4	3	1	1	1	2	4	1	1	1	1
21	2	4	1	5	7	2	1	2	1	0	1	1	2	1	2	2	2	1	1	1	0	0	1	0	2	2	2	1	1	2	3	3	4	4	5	5	4	4	4	4	1	1	2	1	4	1	1	1	2
25	1	1	1	5	2	1	2	2	1	3	1	2	2	2	2	2	2	1	0	1	1	1	1	1	0	0	1	1	0	0	0	5	5	4	5	5	3	4	4	4	1	2	1	4	4	1	2	2	4
45	2	3	1	4	3	2	1	2	1	0	1	1	2	2	2	2	2	1	1	1	0	1	0	0	0	0	1	1	1	0	0	4	4	4	5	5	4	2	3	4	1	4	1	4	4	1	1	1	4
50	2	1	1	5	2	1	1	3	2	2	1	2	2	2	1	2	2	1	0	1	0	0	1	0	1	0	1	1	0	0	0	5	4	5	5	4	3	4	4	4	1	4	1	4	4	1	1	2	4
68	1	3	2	1	1	2	1	1	3	2	1	2	2	1	2	2	2	2	2	2	2	2	2	2	2	2	2	2	2	2	3	2	2	2	5	1	2	2	2	2	4	2	2	2	2	2	4	4	2
40	1	4	2	4	5	2	1	2	2	1	1	2	2	2	2	2	2	1	0	1	1	1	1	1	0	0	1	1	0	0	1	4	4	3	4	5	4	3	4	4	1	1	2	4	4	1	2	2	4
65	2	2	1	2	4	1	1	2	2	2	1	2	2	2	1	2	2	1	0	1	1	1	1	1	0	0	1	1	1	0	0	4	4	4	5	4	3	2	4	4	1	4	1	2	3	4	2	2	4
70	1	1	1	5	3	1	1	2	2	3	1	2	2	1	1	2	2	2	2	2	2	1	2	2	2	1	2	1	2	2	1	4	4	4	4	5	4	3	3	3	1	3	2	4	4	1	2	1	4
84	1	3	2	2	1	2	3	1	1	2	2	2	1	2	2	2	2	1	2	2	2	2	2	2	2	2	2	2	1	1	3	2	2	2	4	4	3	3	3	3	4	2	1	1	2	1	2	2	2
70	2	1	1	3	4	1	1	2	2	2	1	2	2	1	1	2	2	1	1	1	0	0	0	0	0	0	1	1	0	0	1	4	4	5	5	4	4	4	3	4	1	4	1	4	4	1	2	2	4
28	1	3	1	5	3	2	1	2	1	0	2	1	2	2	2	2	2	2	2	2	2	2	2	1	2	2	2	1	2	2	2	3	3	4	2	2	2	2	2	2	3	3	3	4	4	2	2	2	2
42	1	3	1	5	5	2	2	4	1	0	1	1	2	2	2	1	2	1	0	1	0	1	1	1	0	0	1	1	0	0	1	4	4	4	5	5	4	4	4	4	1	4	2	4	4	2	2	2	4
40	2	3	1	5	2	2	1	3	2	0	1	2	2	2	2	2	2	1	0	1	0	1	1	0	1	0	0	0	0	1	0	4	5	5	5	4	4	5	4	4	1	4	1	4	4	2	2	2	4
45	2	3	1	4	4	1	1	2	2	2	1	2	2	2	1	2	2	0	1	1	1	1	1	1	0	0	1	1	0	0	1	4	4	4	5	5	4	4	4	4	2	2	1	4	4	2	2	2	4
28	1	3	1	5	3	2	1	2	1	3	1	2	2	2	2	1	2	1	1	1	0	0	0	0	0	1	1	1	0	0	0	5	4	4	5	4	4	4	4	4	1	4	1	4	4	2	2	2	4
65	1	3	2	1	1	2	1	1	2	1	2	1	2	2	2	2	2	2	2	2	2	2	2	2	2	2	2	2	2	2	3	2	2	2	2	2	1	2	2	2	2	2	1	2	2	5	5	5	2
70	2	2	1	2	5	2	3	4	3	1	2	2	2	2	1	2	2	1	1	1	0	1	0	0	2	2	2	2	2	2	2	4	4	4	5	5	3	4	4	4	1	4	1	4	4	2	2	2	4
42	1	1	1	5	2	2	1	3	2	0	1	2	2	2	2	2	2	1	0	1	1	0	1	1	1	0	1	1	0	0	0	4	5	5	5	5	3	4	5	4	1	4	1	4	4	2	2	2	4
45	1	3	1	5	2	2	1	3	2	0	1	2	2	2	2	2	2	0	1	1	1	0	1	1	0	0	1	1	0	0	1	5	5	4	2	2	1	2	2	1	2	2	1	4	2	4	4	4	4
68	1	1	1	4	3	1	1	2	1	0	1	1	2	2	1	2	2	1	0	1	0	1	0	1	0	0	0	1	0	0	0	5	4	4	5	5	4	4	4	4	1	4	2	4	4	1	1	1	2
85	2	3	1	4	3	2	1	1	2	2	2	1	2	2	1	2	2	2	2	1	2	2	2	2	2	2	3	2	2	2	2	3	3	3	2	3	2	2	2	2	2	2	1	4	4	4	4	4	2
90	2	1	1	1	3	1	1	2	1	2	1	1	2	2	1	2	2	1	1	1	0	0	1	1	0	1	1	1	0	0	1	4	4	4	5	5	4	5	4	4	1	4	1	4	4	2	2	1	2
45	2	3	2	1	4	2	1	1	2	1	1	2	2	2	2	2	2	0	1	1	1	0	1	1	0	1	1	1	1	0	1	3	2	2	5	4	4	4	4	4	1	4	1	2	4	1	2	2	2
64	1	3	2	2	1	2	1	1	2	2	1	2	2	1	2	2	2	2	2	2	1	2	2	2	0	1	0	1	1	0	1	2	2	3	2	2	2	2	3	3	1	2	1	4	4	4	4	4	2
66	1	3	2	1	1	2	1	1	1	2	2	1	2	2	2	2	2	2	2	2	2	2	2	1	0	0	1	1	1	0	1	2	2	1	2	2	1	2	2	2	2	1	2	2	2	4	4	4	2
56	1	3	2	2	1	1	1	2	2	1	1	2	2	2	2	2	2	1	0	1	1	1	0	0	1	1	1	1	0	0	1	2	3	3	5	5	4	3	4	4	1	4	1	3	4	1	2	2	4
82	1	3	1	4	3	2	1	1	2	3	1	2	2	1	1	2	2	1	1	1	1	3	3	3	2	2	2	2	2	2	2	3	4	4	5	5	3	4	4	3	1	1	1	4	4	2	2	2	4
82	1	3	1	4	5	1	1	2	2	3	1	2	2	1	1	2	2	1	0	1	1	1	1	1	0	0	1	1	0	0	0	5	4	5	5	5	4	5	4	4	1	4	1	4	4	2	2	2	4
70	1	3	1	5	3	1	1	2	2	2	1	2	2	1	2	2	2	1	1	1	0	0	1	0	1	0	1	1	0	0	1	4	5	4	5	5	4	5	4	4	1	5	1	4	4	2	2	2	4
30	1	1	1	5	3	2	1	2	2	0	1	2	2	2	2	2	2	1	1	1	0	0	0	0	0	0	1	1	0	0	0	5	4	4	5	4	4	4	4	3	1	4	2	4	4	2	2	2	4
30	1	3	1	5	3	2	1	3	1	2	1	2	2	2	2	2	2	0	1	1	0	1	0	0	0	1	1	1	0	1	0	4	4	4	5	5	4	4	4	4	1	4	1	4	4	2	2	2	4
62	1	3	1	4	7	2	1	2	2	3	1	2	2	2	2	2	2	2	2	2	2	2	2	2	2	2	2	2	2	2	1	4	5	4	5	5	3	4	4	4	1	2	2	1	4	2	2	2	1
65	2	1	1	5	6	1	1	2	2	0	1	2	2	1	1	2	2	0	0	1	1	1	0	1	0	0	1	1	0	0	0	4	4	4	4	4	4	4	3	3	4	4	1	4	4	2	1	1	4
70	2	3	2	1	4	2	1	1	2	0	2	1	2	2	2	2	2	1	1	1	1	1	0	0	2	2	2	2	2	2	3	2	2	2	2	2	2	2	2	1	2	1	2	2	4	4	4	4	2
45	1	3	2	4	5	1	1	3	2	2	1	1	2	2	2	2	2	0	1	1	0	1	0	1	0	1	1	1	1	0	1	3	3	3	4	4	4	4	4	4	2	4	2	2	4	1	1	2	4
60	1	3	1	4	5	1	1	4	2	0	1	1	2	2	2	2	2	0	1	1	1	1	1	1	1	0	1	1	0	0	0	4	4	4	5	4	4	4	4	4	1	4	1	4	4	2	2	2	5
60	1	3	1	5	3	1	1	2	2	0	1	1	2	2	2	2	2	0	1	1	0	1	0	1	0	0	0	0	0	0	1	4	4	4	5	5	4	4	4	4	1	4	2	4	4	2	2	2	2
45	1	1	1	5	2	2	1	3	1	0	1	2	2	2	1	2	2	0	0	1	1	1	0	1	1	0	0	0	0	0	0	5	4	4	5	5	4	5	4	4	1	4	2	4	4	2	2	4	4
58	1	3	1	4	3	1	1	2	2	2	1	2	2	2	2	2	2	1	0	1	1	1	1	1	2	2	2	2	2	2	2	4	4	4	2	2	2	2	2	2	1	2	1	2	2	4	4	4	2
64	1	3	1	4	5	2	1	3	2	1	1	2	2	2	1	2	2	0	0	1	1	1	0	0	1	2	2	2	2	2	2	3	4	4	5	4	4	4	4	4	2	2	2	4	4	2	2	2	4
80	1	3	2	1	1	2	2	1	2	2	1	2	2	1	2	2	1	1	2	2	2	2	2	2	2	1	1	1	1	2	3	4	3	3	4	5	4	4	4	4	2	4	2	4	4	2	2	2	4
50	1	1	1	4	3	1	1	2	1	0	1	2	2	1	2	2	2	1	0	1	0	1	1	1	2	2	2	2	2	1	2	3	4	3	5	5	4	4	4	3	3	3	2	4	4	2	2	2	4
80	1	3	1	1	3	2	1	1	2	1	1	1	1	2	2	2	1	2	2	2	2	2	2	2	1	1	1	1	0	0	2	3	3	3	4	3	2	2	4	3	2	3	2	3	4	2	2	2	4
65	1	3	1	2	3	2	1	4	2	0	1	2	2	2	2	2	2	0	1	1	0	1	1	0	0	0	1	1	0	0	1	3	3	3	5	4	3	4	4	4	2	4	1	4	4	2	2	2	4
50	1	1	1	5	3	1	1	2	1	1	1	2	2	2	2	2	2	0	0	1	0	1	1	1	0	0	1	0	1	1	0	4	5	4	4	4	4	4	4	4	1	4	1	4	4	2	2	2	4
[truncated: 8 more columns]
